# Supplementary material for: Ton motor conformational switch and peptidoglycan role in bacterial nutrient uptake
Source: Nat Commun. 2024 Jan 6;15:331. doi: 10.1038/s41467-023-44606-z (PMC10771500; doi:10.1038/s41467-023-44606-z)
Supplement: Supplementary file 4 — Source Data [file 41467_2023_44606_MOESM4_ESM.xlsx]

## Sheet: AUC
Figure 1b
	Protein	Concentration	sed_coeff	c(s)	normalized_c(s)
	ExbD_Sm	100 uM	0	0.010298	0.00490996
	ExbD_Sm	100 uM	0.05	2.09737	1
	ExbD_Sm	100 uM	0.1	0.314466	0.149933
	ExbD_Sm	100 uM	0.15	0.0340856	0.0162516
	ExbD_Sm	100 uM	0.2	0.00342739	0.00163414
	ExbD_Sm	100 uM	0.25	0.000368986	0.000175928
	ExbD_Sm	100 uM	0.3	4.69e-05	2.23735e-05
	ExbD_Sm	100 uM	0.35	7.57e-06	3.61024e-06
	ExbD_Sm	100 uM	0.4	1.63e-06	7.78003e-07
	ExbD_Sm	100 uM	0.45	4.86e-07	2.3157e-07
	ExbD_Sm	100 uM	0.5	2.03e-07	9.68789e-08
	ExbD_Sm	100 uM	0.55	1.2e-07	5.70901e-08
	ExbD_Sm	100 uM	0.6	9.83e-08	4.68514e-08
	ExbD_Sm	100 uM	0.65	1.1e-07	5.26111e-08
	ExbD_Sm	100 uM	0.7	1.63e-07	7.7817e-08
	ExbD_Sm	100 uM	0.75	3.06e-07	1.45781e-07
	ExbD_Sm	100 uM	0.8	6.95e-07	3.31149e-07
	ExbD_Sm	100 uM	0.85	1.83e-06	8.71682e-07
	ExbD_Sm	100 uM	0.9	5.32e-06	2.53881e-06
	ExbD_Sm	100 uM	0.95	1.66e-05	7.92206e-06
	ExbD_Sm	100 uM	1	5.24e-05	2.49674e-05
	ExbD_Sm	100 uM	1.05	0.000165262	7.87949e-05
	ExbD_Sm	100 uM	1.1	0.000502934	0.000239793
	ExbD_Sm	100 uM	1.15	0.00144835	0.000690555
	ExbD_Sm	100 uM	1.2	0.00395719	0.00188674
	ExbD_Sm	100 uM	1.25	0.00993992	0.00473923
	ExbD_Sm	100 uM	1.3	0.0230456	0.0109879
	ExbD_Sm	100 uM	1.35	0.0496174	0.023657
	ExbD_Sm	100 uM	1.4	0.0971738	0.0463313
	ExbD_Sm	100 uM	1.45	0.180299	0.0859643
	ExbD_Sm	100 uM	1.5	0.306013	0.145903
	ExbD_Sm	100 uM	1.55	0.481395	0.229523
	ExbD_Sm	100 uM	1.6	0.706235	0.336724
	ExbD_Sm	100 uM	1.65	0.955013	0.455338
	ExbD_Sm	100 uM	1.7	1.19279	0.568707
	ExbD_Sm	100 uM	1.75	1.35612	0.646581
	ExbD_Sm	100 uM	1.8	1.42509	0.679465
	ExbD_Sm	100 uM	1.85	1.34565	0.641589
	ExbD_Sm	100 uM	1.9	1.16398	0.554971
	ExbD_Sm	100 uM	1.95	0.901452	0.429801
	ExbD_Sm	100 uM	2	0.62459	0.297797
	ExbD_Sm	100 uM	2.05	0.390978	0.186413
	ExbD_Sm	100 uM	2.1	0.220586	0.105173
	ExbD_Sm	100 uM	2.15	0.112469	0.0536238
	ExbD_Sm	100 uM	2.2	0.0526241	0.0250905
	ExbD_Sm	100 uM	2.25	0.0227278	0.0108363
	ExbD_Sm	100 uM	2.3	0.0090999	0.00433872
	ExbD_Sm	100 uM	2.35	0.0034888	0.00166342
	ExbD_Sm	100 uM	2.4	0.00129844	0.00061908
	ExbD_Sm	100 uM	2.45	0.000467482	0.00022289
	ExbD_Sm	100 uM	2.5	0.000170899	8.14825e-05
	ExbD_Sm	100 uM	2.55	6.38e-05	3.0419e-05
	ExbD_Sm	100 uM	2.6	2.49e-05	1.18526e-05
	ExbD_Sm	100 uM	2.65	1.03e-05	4.89113e-06
	ExbD_Sm	100 uM	2.7	4.7e-06	2.23885e-06
	ExbD_Sm	100 uM	2.75	2.22e-06	1.05863e-06
	ExbD_Sm	100 uM	2.8	1.16e-06	5.55176e-07
	ExbD_Sm	100 uM	2.85	6.62e-07	3.15496e-07
	ExbD_Sm	100 uM	2.9	4.24e-07	2.02352e-07
	ExbD_Sm	100 uM	2.95	3.01e-07	1.43461e-07
	ExbD_Sm	100 uM	3	2.35e-07	1.12016e-07
	ExbD_Sm	100 uM	3.05	2.04e-07	9.70554e-08
	ExbD_Sm	100 uM	3.1	1.95e-07	9.29445e-08
	ExbD_Sm	100 uM	3.15	2.03e-07	9.67841e-08
	ExbD_Sm	100 uM	3.2	2.35e-07	1.12263e-07
	ExbD_Sm	100 uM	3.25	2.9e-07	1.38471e-07
	ExbD_Sm	100 uM	3.3	3.8e-07	1.81091e-07
	ExbD_Sm	100 uM	3.35	5.39e-07	2.56886e-07
	ExbD_Sm	100 uM	3.4	7.78e-07	3.70914e-07
	ExbD_Sm	100 uM	3.45	1.18e-06	5.64812e-07
	ExbD_Sm	100 uM	3.5	1.87e-06	8.90167e-07
	ExbD_Sm	100 uM	3.55	3.02e-06	1.4419e-06
	ExbD_Sm	100 uM	3.6	4.94e-06	2.35653e-06
	ExbD_Sm	100 uM	3.65	8.34e-06	3.97727e-06
	ExbD_Sm	100 uM	3.7	1.4e-05	6.67979e-06
	ExbD_Sm	100 uM	3.75	2.4e-05	1.14251e-05
	ExbD_Sm	100 uM	3.8	4.11e-05	1.96127e-05
	ExbD_Sm	100 uM	3.85	7.02e-05	3.34494e-05
	ExbD_Sm	100 uM	3.9	0.000120679	5.75383e-05
	ExbD_Sm	100 uM	3.95	0.000206035	9.82349e-05
	ExbD_Sm	100 uM	4	0.000713176	0.000340033
	ExbD_Ec	100 uM	0	0.008113	0.00406184
	ExbD_Ec	100 uM	0.05	1.99737	1
	ExbD_Ec	100 uM	0.1	0.68726	0.344082
	ExbD_Ec	100 uM	0.15	0.231551	0.115928
	ExbD_Ec	100 uM	0.2	0.0819207	0.0410143
	ExbD_Ec	100 uM	0.25	0.0314585	0.01575
	ExbD_Ec	100 uM	0.3	0.0133942	0.00670592
	ExbD_Ec	100 uM	0.35	0.00642072	0.00321459
	ExbD_Ec	100 uM	0.4	0.00350377	0.00175419
	ExbD_Ec	100 uM	0.45	0.00219226	0.00109757
	ExbD_Ec	100 uM	0.5	0.00157802	0.000790049
	ExbD_Ec	100 uM	0.55	0.00130678	0.00065425
	ExbD_Ec	100 uM	0.6	0.00123861	0.00062012
	ExbD_Ec	100 uM	0.65	0.00133372	0.000667738
	ExbD_Ec	100 uM	0.7	0.00161297	0.000807547
	ExbD_Ec	100 uM	0.75	0.00216153	0.00108219
	ExbD_Ec	100 uM	0.8	0.0031611	0.00158263
	ExbD_Ec	100 uM	0.85	0.00493711	0.00247181
	ExbD_Ec	100 uM	0.9	0.00807952	0.00404508
	ExbD_Ec	100 uM	0.95	0.0136527	0.00683534
	ExbD_Ec	100 uM	1	0.0233081	0.0116694
	ExbD_Ec	100 uM	1.05	0.0397335	0.0198929
	ExbD_Ec	100 uM	1.1	0.0659649	0.0330259
	ExbD_Ec	100 uM	1.15	0.106179	0.0531594
	ExbD_Ec	100 uM	1.2	0.163427	0.0818211
	ExbD_Ec	100 uM	1.25	0.238185	0.119249
	ExbD_Ec	100 uM	1.3	0.327096	0.163763
	ExbD_Ec	100 uM	1.35	0.421608	0.211082
	ExbD_Ec	100 uM	1.4	0.508232	0.254451
	ExbD_Ec	100 uM	1.45	0.573131	0.286943
	ExbD_Ec	100 uM	1.5	0.606363	0.303581
	ExbD_Ec	100 uM	1.55	0.603227	0.302011
	ExbD_Ec	100 uM	1.6	0.565085	0.282915
	ExbD_Ec	100 uM	1.65	0.502895	0.251779
	ExbD_Ec	100 uM	1.7	0.424911	0.212735
	ExbD_Ec	100 uM	1.75	0.345099	0.172777
	ExbD_Ec	100 uM	1.8	0.269208	0.134781
	ExbD_Ec	100 uM	1.85	0.202924	0.101596
	ExbD_Ec	100 uM	1.9	0.149255	0.0747258
	ExbD_Ec	100 uM	1.95	0.107588	0.0538648
	ExbD_Ec	100 uM	2	0.0763977	0.0382491
	ExbD_Ec	100 uM	2.05	0.0536525	0.0268616
	ExbD_Ec	100 uM	2.1	0.0375494	0.0187994
	ExbD_Ec	100 uM	2.15	0.0263182	0.0131764
	ExbD_Ec	100 uM	2.2	0.0185217	0.00927304
	ExbD_Ec	100 uM	2.25	0.0131824	0.00659988
	ExbD_Ec	100 uM	2.3	0.00951649	0.00476451
	ExbD_Ec	100 uM	2.35	0.00699601	0.00350261
	ExbD_Ec	100 uM	2.4	0.00525234	0.00262963
	ExbD_Ec	100 uM	2.45	0.00403753	0.00202142
	ExbD_Ec	100 uM	2.5	0.00319415	0.00159918
	ExbD_Ec	100 uM	2.55	0.00259328	0.00129835
	ExbD_Ec	100 uM	2.6	0.00216908	0.00108597
	ExbD_Ec	100 uM	2.65	0.00186881	0.000935635
	ExbD_Ec	100 uM	2.7	0.00165937	0.000830777
	ExbD_Ec	100 uM	2.75	0.00151357	0.000757781
	ExbD_Ec	100 uM	2.8	0.00142443	0.000713153
	ExbD_Ec	100 uM	2.85	0.0013712	0.000686503
	ExbD_Ec	100 uM	2.9	0.0013503	0.000676039
	ExbD_Ec	100 uM	2.95	0.00135811	0.000679949
	ExbD_Ec	100 uM	3	0.00139161	0.000696721
	ExbD_Ec	100 uM	3.05	0.00145392	0.000727917
	ExbD_Ec	100 uM	3.1	0.00153421	0.000768115
	ExbD_Ec	100 uM	3.15	0.00162924	0.000815693
	ExbD_Ec	100 uM	3.2	0.00173851	0.0008704
	ExbD_Ec	100 uM	3.25	0.0018687	0.00093558
	ExbD_Ec	100 uM	3.3	0.00200187	0.00100225
	ExbD_Ec	100 uM	3.35	0.00214387	0.00107335
	ExbD_Ec	100 uM	3.4	0.00228933	0.00114617
	ExbD_Ec	100 uM	3.45	0.0024306	0.0012169
	ExbD_Ec	100 uM	3.5	0.00256804	0.00128571
	ExbD_Ec	100 uM	3.55	0.0026787	0.00134111
	ExbD_Ec	100 uM	3.6	0.00278563	0.00139465
	ExbD_Ec	100 uM	3.65	0.00286982	0.0014368
	ExbD_Ec	100 uM	3.7	0.00292003	0.00146194
	ExbD_Ec	100 uM	3.75	0.00295487	0.00147938
	ExbD_Ec	100 uM	3.8	0.0029643	0.0014841
	ExbD_Ec	100 uM	3.85	0.00296579	0.00148485
	ExbD_Ec	100 uM	3.9	0.00293669	0.00147028
	ExbD_Ec	100 uM	3.95	0.00290254	0.00145318
	ExbD_Ec	100 uM	4	0.00571427	0.0028609

## Sheet: CESTdata_20Hz
Figure 2a	and	Figure S4
			Relative Intensities
	Spinlock,strength	Spinlock,freq	L66	R46	D48	I102	F103	F104	Q105	L49	L132	D111	K140	F65	V133	V47	K69	A54	D44	A51	V64	L74	K98	A139	A83	A138	Q57	X26	T101	V118	V130	L115Y112	R59	A106	V89	Y127	K55	Q79	I45	F136	A70	K129	K124	V68	N82	V76	Y75	A125	L86
	22,66 Hz	134.125	0.7625	0.7293	0.7283	0.7392	0.758	0.7215	0.7022	0.6634	0.7024	0.7587	0.7188	0.7723	0.6814	0.6751	0.7639	0.6514	0.6367	0.7206	0.7107	0.6974	0.7223	0.6516	0.7106	0.5759	0.6902	0.5945	0.7218	0.729	0.7226	0.6741	0.7088	0.7176	0.7355	0.7217	0.6752	0.7516	0.7107	0.5833	0.6831	0.725	0.6926	0.7362	0.7653	0.7834	0.7657	0.755	0.765
	22,66 Hz	133.875	0.7587	0.7236	0.7213	0.7267	0.7163	0.7511	0.7055	0.7053	0.6792	0.7534	0.7188	0.7748	0.6773	0.6978	0.7405	0.6378	0.6465	0.7185	0.7144	0.6891	0.7312	0.6508	0.7049	0.5761	0.6765	0.566	0.72	0.7094	0.7253	0.6718	0.6937	0.7114	0.7323	0.7286	0.6685	0.7591	0.7151	0.5832	0.6694	0.7171	0.7175	0.7385	0.7727	0.8078	0.801	0.7508	0.7631
	22,66 Hz	133.625	0.7613	0.701	0.7182	0.7439	0.7358	0.7219	0.6841	0.686	0.685	0.7597	0.7192	0.7849	0.6372	0.6635	0.7251	0.6279	0.6374	0.7241	0.6965	0.699	0.7188	0.6521	0.7049	0.5733	0.6833	0.5892	0.7226	0.7188	0.7152	0.6771	0.6847	0.724	0.726	0.7192	0.6758	0.7474	0.7056	0.5799	0.6974	0.7243	0.7026	0.751	0.758	0.8003	0.7842	0.7534	0.7643
	22,66 Hz	133.375	0.76	0.7196	0.7336	0.7499	0.746	0.7425	0.6862	0.7024	0.6956	0.7425	0.719	0.7655	0.6659	0.6656	0.7383	0.646	0.645	0.7269	0.7129	0.7074	0.7299	0.6489	0.7141	0.5794	0.6837	0.5769	0.7175	0.7103	0.7128	0.6803	0.6999	0.7141	0.7274	0.7259	0.6801	0.7487	0.6971	0.5846	0.683	0.6923	0.7132	0.7478	0.7632	0.7949	0.7797	0.7524	0.7622
	22,66 Hz	133.125	0.7408	0.6961	0.7152	0.7323	0.7414	0.7356	0.6556	0.6772	0.6703	0.7506	0.7179	0.7699	0.6956	0.6861	0.7508	0.6436	0.6382	0.7192	0.6984	0.7037	0.7234	0.6483	0.7194	0.5723	0.6816	0.566	0.7214	0.7243	0.7161	0.6814	0.6953	0.7104	0.7261	0.7271	0.6688	0.7461	0.7065	0.5809	0.6516	0.707	0.69	0.7359	0.7664	0.798	0.7726	0.7434	0.7702
	22,66 Hz	132.875	0.7472	0.7051	0.7193	0.74	0.7376	0.7334	0.6644	0.7009	0.6888	0.73	0.7175	0.7623	0.6667	0.6825	0.7524	0.6415	0.6479	0.7241	0.7022	0.7014	0.7064	0.6493	0.6841	0.5727	0.6731	0.5732	0.724	0.7236	0.7162	0.6886	0.6955	0.7169	0.7363	0.7379	0.673	0.7499	0.7032	0.5849	0.7027	0.7024	0.6896	0.7408	0.7687	0.7983	0.7785	0.7506	0.7554
	22,66 Hz	132.625	0.7431	0.7136	0.7182	0.7401	0.7477	0.7202	0.6888	0.6712	0.6874	0.7411	0.7179	0.7794	0.6925	0.6821	0.7418	0.6475	0.6396	0.7142	0.7112	0.6895	0.7146	0.6496	0.7113	0.5781	0.6735	0.5879	0.7275	0.7046	0.7245	0.684	0.6847	0.7011	0.7336	0.7273	0.6659	0.7524	0.7283	0.5793	0.6838	0.7019	0.682	0.7386	0.7667	0.788	0.7581	0.7535	0.7576
	22,66 Hz	132.375	0.755	0.7098	0.7075	0.7281	0.7239	0.7228	0.6857	0.6978	0.6736	0.7372	0.7166	0.7651	0.6689	0.7087	0.7582	0.6464	0.6467	0.721	0.7138	0.6856	0.7227	0.6485	0.6859	0.5726	0.6788	0.5741	0.7279	0.7064	0.7204	0.6777	0.6925	0.7078	0.7355	0.732	0.6726	0.7475	0.7103	0.5891	0.6808	0.7122	0.6924	0.743	0.7624	0.7918	0.7757	0.7505	0.7764
	22,66 Hz	132.125	0.7401	0.7122	0.7135	0.7119	0.7353	0.7244	0.6706	0.7262	0.6954	0.7576	0.7174	0.7598	0.6575	0.6786	0.7478	0.6508	0.64	0.727	0.7059	0.7081	0.7188	0.6437	0.6848	0.5704	0.6901	0.5632	0.7202	0.708	0.7142	0.6675	0.7058	0.7068	0.7257	0.7238	0.6741	0.7449	0.6827	0.5814	0.6835	0.7015	0.6859	0.7414	0.779	0.8025	0.7689	0.7642	0.7555
	22,66 Hz	131.875	0.7306	0.7029	0.7007	0.7135	0.7441	0.7388	0.6945	0.7001	0.6754	0.7454	0.7171	0.7628	0.6735	0.6967	0.7303	0.6467	0.635	0.7254	0.7125	0.6942	0.7139	0.6504	0.7007	0.5813	0.6793	0.5727	0.7252	0.7245	0.7184	0.6944	0.7019	0.7067	0.743	0.7206	0.6725	0.7494	0.6816	0.5746	0.6628	0.709	0.7007	0.7438	0.7596	0.7861	0.7777	0.7446	0.7622
	22,66 Hz	131.625	0.7351	0.7231	0.7083	0.7261	0.7316	0.7362	0.6895	0.7109	0.68	0.7285	0.7168	0.7568	0.6651	0.655	0.7399	0.6338	0.6411	0.6992	0.711	0.693	0.7051	0.6493	0.7043	0.5723	0.6722	0.5617	0.7196	0.7194	0.7138	0.6801	0.6968	0.7108	0.7281	0.7117	0.6753	0.7462	0.7008	0.5846	0.6735	0.7017	0.7069	0.7457	0.7614	0.7984	0.7856	0.7523	0.7717
	22,66 Hz	131.375	0.7293	0.7072	0.7008	0.7155	0.7353	0.7076	0.6947	0.6862	0.685	0.7196	0.7148	0.7547	0.666	0.6863	0.7461	0.6375	0.6398	0.7223	0.713	0.6924	0.7142	0.6493	0.6906	0.5678	0.6757	0.581	0.7188	0.7166	0.7089	0.6795	0.6974	0.7068	0.7397	0.7274	0.6777	0.7452	0.7107	0.5793	0.6892	0.6794	0.6911	0.7489	0.7704	0.7997	0.7811	0.7504	0.7735
	22,66 Hz	131.125	0.7305	0.6817	0.679	0.7105	0.7157	0.7258	0.6687	0.6986	0.69	0.7395	0.7151	0.772	0.6666	0.6716	0.73	0.6428	0.636	0.7344	0.7021	0.6921	0.7275	0.6528	0.6896	0.5729	0.6808	0.5628	0.7237	0.6974	0.7157	0.6808	0.6901	0.7093	0.7433	0.7336	0.6736	0.7542	0.7029	0.586	0.6735	0.7154	0.7057	0.7313	0.7686	0.8049	0.7596	0.7618	0.7531
	22,66 Hz	130.875	0.6871	0.6874	0.6713	0.6907	0.6976	0.7122	0.6628	0.7039	0.6728	0.7431	0.7152	0.7538	0.6763	0.6614	0.74	0.6369	0.6298	0.7147	0.6883	0.6995	0.7331	0.6537	0.6948	0.5754	0.6811	0.5665	0.7144	0.7097	0.7112	0.6845	0.6861	0.6946	0.7251	0.7247	0.6718	0.748	0.6973	0.5919	0.6625	0.7037	0.6724	0.7363	0.7559	0.7791	0.7752	0.7527	0.7567
	22,66 Hz	130.625	0.6854	0.6509	0.6577	0.705	0.7206	0.7394	0.6252	0.6952	0.6539	0.7282	0.7147	0.7352	0.6608	0.6951	0.7327	0.6264	0.6276	0.7176	0.7072	0.6837	0.7161	0.6516	0.6931	0.5814	0.6776	0.5563	0.7127	0.7164	0.7123	0.69	0.6775	0.7029	0.7306	0.7266	0.6749	0.7506	0.697	0.5919	0.6599	0.6995	0.6808	0.7391	0.7584	0.7937	0.7749	0.7506	0.7534
	22,66 Hz	130.375	0.6343	0.6213	0.6355	0.684	0.7068	0.7237	0.6357	0.6846	0.6474	0.7389	0.7144	0.744	0.6456	0.6708	0.743	0.6444	0.6288	0.7065	0.7011	0.6817	0.7072	0.6485	0.7049	0.5701	0.6885	0.5718	0.7208	0.6992	0.7122	0.6772	0.7027	0.6982	0.743	0.7203	0.6673	0.752	0.7167	0.5736	0.6747	0.7138	0.6947	0.7441	0.7606	0.8098	0.7821	0.7543	0.7683
	22,66 Hz	130.125	0.6217	0.6029	0.6156	0.6939	0.6875	0.7049	0.6395	0.6564	0.671	0.7188	0.7114	0.7349	0.6445	0.6791	0.7411	0.6248	0.6282	0.7127	0.715	0.6915	0.7175	0.6483	0.694	0.5739	0.6801	0.553	0.7221	0.7169	0.7179	0.6738	0.6975	0.703	0.7292	0.7103	0.6739	0.7494	0.6955	0.5728	0.6713	0.7137	0.6964	0.7461	0.7595	0.795	0.7688	0.7549	0.7512
	22,66 Hz	129.875	0.5769	0.5599	0.5887	0.664	0.6909	0.6663	0.6098	0.6736	0.6393	0.7327	0.7111	0.7183	0.6459	0.6326	0.7289	0.6309	0.6255	0.7119	0.6961	0.6708	0.7062	0.6467	0.688	0.5731	0.6779	0.5858	0.7152	0.6986	0.7033	0.6875	0.6867	0.7002	0.7298	0.7208	0.6766	0.7414	0.7127	0.5724	0.6617	0.7114	0.6886	0.7603	0.7504	0.7993	0.7856	0.7353	0.7482
	22,66 Hz	129.625	0.5266	0.5224	0.5522	0.6494	0.6802	0.6871	0.577	0.6751	0.6522	0.7254	0.7125	0.7293	0.6672	0.6711	0.7243	0.6288	0.6273	0.7065	0.6822	0.6796	0.7147	0.6505	0.6981	0.5736	0.6785	0.5645	0.7231	0.7222	0.7079	0.6731	0.6979	0.7047	0.7362	0.7324	0.6732	0.7431	0.6965	0.5935	0.6968	0.7058	0.6973	0.7284	0.7599	0.7914	0.7757	0.7576	0.7598
	22,66 Hz	129.375	0.4499	0.4419	0.5051	0.6112	0.638	0.6773	0.5008	0.6687	0.6531	0.703	0.7109	0.7249	0.6203	0.6647	0.7159	0.6218	0.6348	0.713	0.7072	0.6833	0.7153	0.6438	0.662	0.566	0.6787	0.5636	0.7142	0.696	0.7013	0.6701	0.6829	0.6917	0.7096	0.7324	0.6706	0.7412	0.7014	0.5752	0.6658	0.6924	0.6903	0.7341	0.7583	0.7912	0.7712	0.7426	0.7501
	22,66 Hz	129.125	0.316	0.3264	0.4278	0.5777	0.6129	0.6613	0.3968	0.6701	0.6462	0.7141	0.7085	0.7226	0.6407	0.6717	0.7133	0.6259	0.6108	0.7132	0.7014	0.6755	0.7084	0.6514	0.7121	0.5705	0.6896	0.5613	0.7098	0.7124	0.7127	0.6794	0.6895	0.6974	0.7246	0.7198	0.6688	0.7456	0.6967	0.5699	0.6889	0.7141	0.6964	0.748	0.7551	0.809	0.79	0.7629	0.7597
	22,66 Hz	128.875	0.1478	0.1587	0.3123	0.512	0.5635	0.6349	0.3029	0.6629	0.6273	0.691	0.7057	0.7072	0.647	0.659	0.7219	0.6224	0.6274	0.7096	0.6809	0.6809	0.6931	0.6519	0.6995	0.5748	0.6784	0.5648	0.7153	0.707	0.7228	0.6762	0.6954	0.7024	0.7213	0.7103	0.6634	0.7488	0.6959	0.5795	0.6823	0.6796	0.6835	0.7551	0.7642	0.7931	0.7641	0.7451	0.7468
	22,66 Hz	128.625	0.0187	0.0351	0.1396	0.4608	0.5082	0.6144	0.2244	0.6576	0.6255	0.6828	0.7027	0.7003	0.6441	0.6442	0.7077	0.6187	0.623	0.6992	0.6861	0.6774	0.706	0.6458	0.6881	0.5689	0.6668	0.5591	0.7147	0.7009	0.7094	0.663	0.6947	0.7017	0.7221	0.7152	0.6703	0.7395	0.6923	0.5793	0.6782	0.7007	0.6895	0.7299	0.7614	0.7875	0.7546	0.7414	0.7542
	22,66 Hz	128.375	-0.0103	0.0121	0.0377	0.3174	0.412	0.5818	0.1801	0.6281	0.6078	0.6614	0.6996	0.6983	0.6244	0.6708	0.7001	0.6177	0.6218	0.6944	0.6872	0.6671	0.6893	0.6431	0.6818	0.5681	0.6664	0.5711	0.6999	0.7084	0.7048	0.6596	0.688	0.7002	0.7346	0.715	0.6641	0.7357	0.6956	0.5755	0.6605	0.6836	0.6811	0.7082	0.7565	0.8048	0.7636	0.7508	0.7551
	22,66 Hz	128.125	0.0012	-0.0041	-0.0019	0.1594	0.2769	0.5262	0.1755	0.61	0.5911	0.6279	0.693	0.6748	0.5949	0.6539	0.7047	0.6184	0.6125	0.6993	0.6765	0.6794	0.6879	0.6489	0.6752	0.5663	0.6743	0.5486	0.7	0.7071	0.7073	0.6655	0.6913	0.691	0.7143	0.7155	0.673	0.74	0.6977	0.5775	0.6917	0.6675	0.694	0.7343	0.7537	0.7873	0.7884	0.7477	0.7603
	22,66 Hz	127.875	0.0125	0.016	-0.0005	0.0514	0.1364	0.435	0.1449	0.5623	0.5421	0.6183	0.6887	0.6625	0.5795	0.6422	0.6833	0.5976	0.6116	0.6886	0.6611	0.6694	0.7122	0.6482	0.6715	0.5718	0.6577	0.5784	0.7089	0.6967	0.7016	0.6687	0.688	0.6907	0.7111	0.7231	0.6723	0.7437	0.6938	0.5861	0.6696	0.7052	0.694	0.7472	0.7589	0.7888	0.7634	0.7535	0.7592
	22,66 Hz	127.625	0.1117	0.1065	0.0299	0.0032	0.0183	0.3164	0.1096	0.5327	0.4684	0.5842	0.6782	0.5985	0.5926	0.6001	0.6561	0.5798	0.6095	0.6841	0.671	0.665	0.6962	0.6472	0.6642	0.5661	0.6624	0.5615	0.6952	0.6897	0.6934	0.6663	0.6871	0.6905	0.7171	0.7129	0.6652	0.7384	0.6857	0.5664	0.6756	0.6887	0.6815	0.7457	0.7575	0.7818	0.7502	0.7444	0.7597
	22,66 Hz	127.375	0.2516	0.2722	0.0454	0.0006	-0.0083	0.1608	0.0282	0.485	0.4074	0.535	0.6637	0.5622	0.5415	0.6113	0.6307	0.5741	0.5979	0.6618	0.654	0.6613	0.6929	0.6392	0.6644	0.5708	0.6703	0.5695	0.6841	0.6917	0.6953	0.6697	0.6876	0.6829	0.7152	0.6958	0.6575	0.7288	0.6853	0.5726	0.6798	0.7218	0.6863	0.7238	0.7548	0.7903	0.7406	0.7396	0.7574
	22,66 Hz	127.125	0.4048	0.3721	0.1269	0.0239	-0.003	0.0357	-0.0003	0.3902	0.2805	0.4715	0.6426	0.4874	0.5023	0.5999	0.5994	0.5536	0.5911	0.6607	0.6709	0.658	0.6717	0.6379	0.6266	0.5629	0.6643	0.561	0.6883	0.6851	0.6824	0.6591	0.6709	0.6837	0.7097	0.7033	0.6631	0.7323	0.6883	0.5727	0.6707	0.7097	0.6833	0.7327	0.7461	0.7905	0.7506	0.7323	0.7496
	22,66 Hz	126.875	0.4951	0.4504	0.1766	0.0976	-0.0088	-0.0014	-0.0059	0.3142	0.1139	0.3516	0.6078	0.3869	0.4893	0.5584	0.5425	0.5152	0.575	0.6537	0.6262	0.6193	0.6602	0.641	0.6555	0.5675	0.6616	0.5485	0.6915	0.68	0.6856	0.651	0.6891	0.6674	0.717	0.7003	0.6646	0.7242	0.6916	0.5787	0.6653	0.675	0.6784	0.7293	0.7368	0.779	0.7594	0.7392	0.7469
	22,66 Hz	126.625	0.5793	0.5051	0.2125	0.2505	0.0371	-0.0019	-0.0054	0.1126	0.0426	0.2274	0.5462	0.2591	0.4531	0.4836	0.5173	0.4708	0.5506	0.638	0.6155	0.6195	0.6569	0.6342	0.669	0.5571	0.6553	0.5543	0.6782	0.6783	0.6857	0.6467	0.6757	0.6502	0.6927	0.6903	0.6489	0.7271	0.6897	0.5756	0.6628	0.6676	0.6847	0.7433	0.7519	0.7761	0.7863	0.7446	0.7539
	22,66 Hz	126.375	0.6346	0.5205	0.203	0.3929	0.1824	0.0305	0.0359	0.0357	-0.0055	0.0685	0.4325	0.1152	0.3384	0.4194	0.4084	0.3887	0.5318	0.6074	0.6075	0.6041	0.6275	0.6342	0.6357	0.5596	0.6528	0.5385	0.6691	0.6521	0.6746	0.6453	0.663	0.6491	0.6955	0.6974	0.6543	0.7169	0.6829	0.5637	0.6608	0.6843	0.6768	0.7198	0.7454	0.7728	0.7491	0.7523	0.7471
	22,66 Hz	126.125	0.6572	0.5647	0.1753	0.4919	0.2976	0.1113	0.1279	0.0067	-0.0004	-0.002	0.2144	0.0215	0.2509	0.3327	0.3391	0.2781	0.5031	0.5727	0.5894	0.5582	0.6021	0.6315	0.6072	0.5521	0.6453	0.5188	0.6548	0.6474	0.6615	0.6227	0.6605	0.6437	0.6895	0.681	0.643	0.7135	0.673	0.5764	0.6588	0.6721	0.6753	0.7272	0.7461	0.7838	0.7609	0.7336	0.7483
	22,66 Hz	125.875	0.6852	0.579	0.2638	0.5621	0.4261	0.2537	0.2727	-0.0401	-0.0156	0.0076	0.0308	0.0026	0.088	0.207	0.1753	0.1338	0.4433	0.521	0.5315	0.5323	0.5758	0.626	0.5795	0.55	0.6271	0.5393	0.6445	0.6288	0.6554	0.6102	0.6523	0.6414	0.6805	0.6875	0.6314	0.713	0.6824	0.5756	0.6714	0.6809	0.6707	0.7253	0.7376	0.773	0.7391	0.7402	0.7459
	22,66 Hz	125.625	0.6943	0.5964	0.3798	0.5972	0.4896	0.392	0.369	0.0139	-0.0104	-0.0039	0.1772	0.0054	0.0271	0.0774	0.0526	0.0364	0.3625	0.4529	0.4649	0.4953	0.5307	0.6185	0.5247	0.5461	0.6151	0.5253	0.627	0.6186	0.643	0.6023	0.6521	0.6262	0.6791	0.6728	0.6186	0.7043	0.6713	0.5586	0.6674	0.6238	0.6839	0.7301	0.7359	0.7694	0.756	0.7236	0.733
	22,66 Hz	125.375	0.7354	0.6181	0.491	0.6236	0.5652	0.4436	0.4459	0.0239	0.0503	0.0089	0.4141	0.0469	-0.0117	0.0071	-0.012	-0.0055	0.2572	0.3267	0.331	0.4323	0.4361	0.6034	0.47	0.5275	0.6127	0.5223	0.5926	0.5908	0.632	0.5763	0.6408	0.6183	0.6658	0.6707	0.6014	0.6922	0.6551	0.5561	0.6522	0.6302	0.6696	0.7183	0.7314	0.7614	0.7566	0.7404	0.7431
	22,66 Hz	125.125	0.7434	0.6213	0.593	0.6517	0.6115	0.5065	0.5006	0.0831	0.1811	0.0598	0.5433	0.1615	-0.0067	-0.0163	-0.0013	0.0044	0.1141	0.1572	0.2057	0.3587	0.3496	0.5796	0.3924	0.5226	0.5728	0.5123	0.562	0.5667	0.603	0.5614	0.6306	0.5842	0.6386	0.6549	0.5625	0.6772	0.6524	0.5506	0.6445	0.6546	0.6851	0.7244	0.7237	0.7749	0.7442	0.7399	0.7369
	22,66 Hz	124.875	0.7453	0.6424	0.6052	0.6444	0.6142	0.5588	0.5441	0.1185	0.302	0.1243	0.6082	0.3209	-0.0322	-0.0033	0.0147	0.007	0.034	0.0442	0.0477	0.2686	0.2341	0.5377	0.2758	0.4933	0.5262	0.4985	0.5079	0.5216	0.5628	0.5334	0.5912	0.5699	0.6008	0.6317	0.4844	0.6522	0.6338	0.5463	0.6505	0.6419	0.6474	0.7119	0.7345	0.7732	0.7504	0.7409	0.7497
	22,66 Hz	124.625	0.7173	0.6906	0.6081	0.702	0.6709	0.5889	0.5584	0.1488	0.4187	0.2292	0.6419	0.4215	0.037	0.0545	0.0696	0.0615	0.01	-0.0013	0.0186	0.1661	0.0925	0.4374	0.1524	0.4423	0.4499	0.4397	0.4176	0.4631	0.5166	0.4778	0.5543	0.5301	0.5746	0.5937	0.4022	0.6292	0.5978	0.5358	0.6122	0.6283	0.6449	0.7101	0.733	0.7616	0.7425	0.7316	0.7191
	22,66 Hz	124.375	0.734	0.6803	0.5774	0.7049	0.6944	0.641	0.6148	0.2299	0.4803	0.3848	0.662	0.5267	0.082	0.089	0.2178	0.1618	0.0093	0.0023	-0.0267	0.0873	0.0388	0.2255	0.0241	0.3482	0.3073	0.3742	0.3201	0.3479	0.468	0.3997	0.5028	0.485	0.5335	0.5592	0.3075	0.6019	0.5736	0.516	0.6293	0.6293	0.6443	0.698	0.7108	0.7824	0.7614	0.7393	0.7233
	22,66 Hz	124.125	0.7363	0.7143	0.5916	0.6974	0.6786	0.6643	0.6034	0.33	0.5196	0.4865	0.6781	0.5875	0.119	0.1696	0.3468	0.3023	0.0225	0.0229	0.0031	0.0334	0.0031	0.0244	-0.0082	0.1616	0.1283	0.2564	0.1611	0.2529	0.3792	0.2935	0.4383	0.4071	0.4533	0.519	0.2558	0.5478	0.5198	0.5012	0.6283	0.6301	0.6308	0.7002	0.7144	0.7616	0.751	0.7163	0.7234
	22,66 Hz	123.875	0.7372	0.7062	0.6031	0.7153	0.7236	0.6623	0.6447	0.3898	0.5646	0.5532	0.6861	0.6233	0.1823	0.2801	0.4569	0.4137	0.0583	0.126	0.0896	0.0272	-0.0113	0.1116	-0.0024	0.0207	0.0053	0.0951	0.0517	0.1087	0.2972	0.1558	0.334	0.2954	0.3432	0.444	0.2133	0.4879	0.4512	0.4811	0.6033	0.6029	0.6194	0.6698	0.7106	0.7454	0.7166	0.7182	0.7085
	22,66 Hz	123.625	0.7551	0.7023	0.6159	0.7235	0.7278	0.6776	0.6508	0.4521	0.5618	0.5872	0.6938	0.6478	0.2814	0.2884	0.5403	0.4849	0.1364	0.2585	0.2517	0.1703	0.0372	0.3187	0.0194	0.0372	0.0056	0.0194	0.0042	0.0252	0.2234	0.0293	0.1921	0.1565	0.2	0.3157	0.1788	0.3949	0.3386	0.4396	0.598	0.5908	0.5943	0.6567	0.6939	0.7325	0.733	0.6943	0.698
	22,66 Hz	123.375	0.7553	0.7234	0.6396	0.7182	0.7202	0.6854	0.6753	0.5327	0.5701	0.623	0.6998	0.6808	0.329	0.2994	0.5746	0.5273	0.2542	0.3912	0.3694	0.3317	0.1457	0.4395	0.1386	0.1859	-0.0154	0.062	-0.0034	-0.0031	0.1505	0.0052	0.0537	0.0326	0.0645	0.1501	0.0984	0.2679	0.23	0.3887	0.5879	0.5779	0.5703	0.6442	0.6779	0.7216	0.7037	0.6986	0.6898
	22,66 Hz	123.125	0.769	0.7188	0.6677	0.7076	0.7167	0.6899	0.6784	0.5702	0.5846	0.6466	0.7047	0.6881	0.431	0.2732	0.6328	0.5572	0.3637	0.4871	0.4411	0.4213	0.3164	0.5223	0.2528	0.319	0.0145	0.2139	0.0165	-0.0059	0.0811	-0.0094	0.004	-0.0007	0.0053	0.0313	0.0439	0.121	0.115	0.3059	0.5045	0.5186	0.5564	0.6192	0.6601	0.7134	0.6878	0.689	0.6863
	22,66 Hz	122.875	0.7492	0.6965	0.6761	0.7002	0.722	0.7102	0.6709	0.6157	0.6099	0.6822	0.7055	0.7098	0.4972	0.2258	0.6624	0.585	0.4617	0.5484	0.5083	0.4977	0.426	0.574	0.3905	0.4134	0.0412	0.3395	0.1001	0.0225	0.0391	0.0053	0.002	0.0084	0.0057	0.0017	0.0034	0.0342	0.0448	0.1798	0.4687	0.4901	0.4733	0.5934	0.6189	0.7036	0.6488	0.6566	0.6684
	22,66 Hz	122.625	0.7668	0.7406	0.7012	0.712	0.7251	0.7176	0.6795	0.601	0.6099	0.6962	0.7085	0.7107	0.5115	0.1912	0.6868	0.6049	0.5142	0.5879	0.5429	0.5467	0.4795	0.6044	0.475	0.4806	0.1011	0.4225	0.2079	0.1221	0.0303	0.0311	0.0635	0.0379	0.0008	-0.0035	0.0021	0.0031	0.039	0.0518	0.3854	0.4389	0.3994	0.5368	0.572	0.6517	0.6352	0.6439	0.6477
	22,66 Hz	122.375	0.747	0.7089	0.703	0.7234	0.721	0.727	0.6712	0.6419	0.626	0.7168	0.7116	0.7261	0.4976	0.2342	0.704	0.5972	0.5395	0.6208	0.5458	0.5838	0.5408	0.62	0.5372	0.5111	0.1918	0.4616	0.3303	0.263	0.0546	0.1107	0.2007	0.1661	0.0954	0.0222	0.0391	0.0126	0.0091	0.0095	0.2523	0.3068	0.3006	0.4835	0.5045	0.6066	0.5832	0.6094	0.6177
	22,66 Hz	122.125	0.7771	0.7103	0.7133	0.7235	0.7435	0.7213	0.6833	0.6395	0.6309	0.7058	0.7122	0.7424	0.5324	0.3217	0.6893	0.6034	0.5778	0.6415	0.5706	0.5954	0.5924	0.6282	0.5824	0.5347	0.3182	0.4861	0.4251	0.3759	0.0986	0.233	0.3262	0.3073	0.2561	0.148	0.1368	0.0569	0.0362	0.0176	0.0942	0.138	0.169	0.3776	0.413	0.5572	0.527	0.5569	0.5599
	22,66 Hz	121.875	0.7575	0.7141	0.7001	0.727	0.7534	0.7288	0.6822	0.666	0.6528	0.7273	0.7138	0.75	0.5512	0.4424	0.7033	0.6228	0.5751	0.6653	0.6023	0.6287	0.6091	0.6345	0.6134	0.5477	0.4311	0.4996	0.4989	0.4594	0.1784	0.3386	0.4336	0.4125	0.3817	0.2803	0.2701	0.1812	0.1207	0.0962	0.0027	0.0389	0.0373	0.2412	0.2866	0.4466	0.484	0.491	0.4987
	22,66 Hz	121.625	0.7792	0.697	0.7134	0.7239	0.7358	0.7237	0.6932	0.6583	0.6635	0.7175	0.7137	0.7412	0.5937	0.4851	0.6968	0.6237	0.5926	0.6789	0.6242	0.6299	0.6236	0.64	0.6352	0.5484	0.5184	0.5377	0.5444	0.5391	0.302	0.4238	0.5105	0.4778	0.4705	0.3917	0.3625	0.3252	0.2593	0.2155	0.0102	-0.0105	-0.0124	0.067	0.1319	0.3131	0.3597	0.3931	0.395
	22,66 Hz	121.375	0.7938	0.6914	0.7188	0.747	0.7301	0.713	0.6965	0.6767	0.6674	0.7433	0.714	0.7424	0.5811	0.5082	0.6991	0.616	0.6093	0.6812	0.6219	0.6495	0.6646	0.6366	0.6447	0.5524	0.5706	0.5329	0.5898	0.5577	0.416	0.4604	0.5529	0.5186	0.5376	0.4589	0.458	0.4389	0.376	0.3263	-0.0075	-0.0176	-0.0118	-0.0063	0.0154	0.1215	0.2406	0.2328	0.2731
	22,66 Hz	121.125	0.767	0.7088	0.7341	0.742	0.7296	0.7298	0.6776	0.6731	0.6664	0.7267	0.7163	0.7395	0.5468	0.5413	0.7174	0.6312	0.6155	0.6857	0.6308	0.6462	0.6598	0.6405	0.6464	0.5551	0.6067	0.5366	0.6143	0.605	0.4777	0.5316	0.5939	0.5546	0.5668	0.5093	0.4894	0.5012	0.4702	0.4075	0.0559	-0.0038	0.012	-0.0134	-0.0058	0.0302	0.1124	0.1048	0.117
	22,66 Hz	120.875	0.7576	0.721	0.7314	0.7615	0.7482	0.7444	0.6717	0.682	0.6792	0.7472	0.7152	0.7544	0.5992	0.5554	0.7317	0.6296	0.6185	0.7006	0.6358	0.6617	0.672	0.6408	0.6654	0.5586	0.6149	0.5614	0.634	0.6227	0.5442	0.5659	0.6209	0.5658	0.6031	0.5733	0.5246	0.5627	0.536	0.457	0.2328	0.0042	0.0656	-0.0002	-0.0033	0.0169	0.0243	0.0134	0.0262
	22,66 Hz	120.625	0.7853	0.738	0.7365	0.7433	0.7473	0.7279	0.6906	0.7028	0.6912	0.7414	0.7163	0.7533	0.6234	0.5887	0.7331	0.6097	0.6188	0.6906	0.6558	0.6638	0.6835	0.6426	0.6432	0.5622	0.6346	0.5715	0.6525	0.641	0.5928	0.5879	0.6368	0.5942	0.6349	0.5857	0.548	0.6079	0.5695	0.4901	0.352	0.0728	0.1903	0.0148	0.0345	0.0046	-0.0018	-0.0044	-0.0065
	22,66 Hz	120.375	0.7792	0.722	0.7422	0.7614	0.7426	0.7317	0.6675	0.7049	0.6898	0.7381	0.7166	0.75	0.655	0.5562	0.7283	0.6336	0.625	0.6972	0.6449	0.6561	0.6734	0.6425	0.6542	0.5596	0.6472	0.5401	0.6638	0.6395	0.5971	0.6031	0.6457	0.6124	0.6363	0.6137	0.565	0.6317	0.601	0.5206	0.4432	0.1631	0.3312	0.1442	0.1565	0.0426	-0.0089	-0.0056	0.0118
	22,66 Hz	120.125	0.7706	0.7334	0.7211	0.7265	0.7468	0.7347	0.6925	0.6922	0.6893	0.7274	0.7179	0.767	0.6325	0.5969	0.7516	0.6382	0.6285	0.7081	0.6557	0.6831	0.6937	0.6433	0.6981	0.5639	0.6626	0.564	0.6761	0.6807	0.6294	0.6181	0.6395	0.6275	0.6634	0.6515	0.5962	0.6634	0.6204	0.5389	0.5007	0.3107	0.4223	0.3064	0.3196	0.1642	0.039	0.034	0.0596
	22,66 Hz	119.875	0.785	0.7151	0.731	0.7591	0.7341	0.7271	0.6822	0.701	0.6922	0.7433	0.7176	0.7636	0.6126	0.5995	0.7272	0.6296	0.6253	0.7124	0.681	0.6933	0.7177	0.6476	0.6887	0.577	0.6481	0.5612	0.672	0.6702	0.6508	0.6293	0.6659	0.6351	0.6733	0.6652	0.6009	0.6775	0.6371	0.5387	0.5258	0.4248	0.4855	0.4161	0.4547	0.3355	0.1643	0.1943	0.2175
	22,66 Hz	119.625	0.7651	0.7203	0.7307	0.7252	0.7374	0.7203	0.6969	0.7101	0.6978	0.7371	0.7174	0.7674	0.6394	0.6094	0.7469	0.6401	0.6395	0.7137	0.691	0.6889	0.7043	0.6506	0.6762	0.5729	0.6586	0.5681	0.6906	0.6946	0.6723	0.6357	0.6768	0.6609	0.6899	0.6901	0.6289	0.701	0.6438	0.5554	0.5703	0.5088	0.5559	0.5102	0.5329	0.4443	0.3262	0.32	0.3735
	22,66 Hz	119.375	0.7661	0.7358	0.7061	0.7301	0.744	0.7292	0.6799	0.7201	0.6839	0.7426	0.7177	0.7576	0.6342	0.623	0.7474	0.637	0.6327	0.7099	0.6908	0.694	0.7143	0.6499	0.674	0.5732	0.6607	0.5644	0.6848	0.6915	0.6526	0.641	0.6711	0.6698	0.6939	0.6857	0.6417	0.6927	0.6589	0.5646	0.5935	0.5574	0.5611	0.5484	0.5987	0.5364	0.4436	0.4362	0.4754
	22,66 Hz	119.125	0.7711	0.7144	0.7372	0.7598	0.7437	0.7315	0.6957	0.6988	0.692	0.7377	0.7175	0.7552	0.6422	0.6447	0.7428	0.6248	0.6353	0.7022	0.7109	0.6865	0.7081	0.6481	0.6826	0.5651	0.6703	0.57	0.6981	0.6714	0.6856	0.6561	0.676	0.6676	0.7057	0.6904	0.6456	0.708	0.6523	0.566	0.6134	0.5828	0.5856	0.6185	0.6346	0.5999	0.5364	0.5231	0.5489
	22,66 Hz	118.875	0.7811	0.7462	0.7339	0.7527	0.7461	0.7344	0.7159	0.7145	0.6705	0.7716	0.7183	0.7695	0.6199	0.678	0.7478	0.6316	0.6342	0.7106	0.6969	0.6794	0.6997	0.6438	0.6883	0.5711	0.6744	0.547	0.7051	0.6912	0.6856	0.6459	0.6831	0.6769	0.7095	0.6831	0.6429	0.7132	0.683	0.5644	0.6194	0.614	0.6128	0.6376	0.6617	0.6493	0.5946	0.5812	0.6156
	22,66 Hz	118.625	0.7631	0.7368	0.7252	0.7504	0.7622	0.7348	0.6921	0.7144	0.6911	0.7565	0.7183	0.7573	0.642	0.6493	0.7487	0.6389	0.628	0.7152	0.6748	0.6767	0.7013	0.6477	0.6829	0.5649	0.6701	0.5764	0.7051	0.7114	0.7018	0.66	0.6842	0.6892	0.7056	0.6988	0.6569	0.7253	0.6846	0.5619	0.6312	0.6507	0.6498	0.6673	0.6717	0.6737	0.6444	0.628	0.6325
	22,66 Hz	118.375	0.7903	0.7326	0.7299	0.7555	0.7578	0.7309	0.6737	0.6829	0.704	0.7474	0.7185	0.769	0.687	0.6893	0.7348	0.6459	0.6428	0.7102	0.6873	0.669	0.7142	0.6443	0.6798	0.5727	0.6744	0.569	0.7013	0.7098	0.695	0.6516	0.6776	0.6863	0.7042	0.7072	0.6596	0.7273	0.6782	0.577	0.642	0.6408	0.6393	0.6778	0.6906	0.7086	0.6557	0.6476	0.6662
	22,66 Hz	118.125	0.7942	0.7454	0.7373	0.7531	0.7436	0.7429	0.6828	0.7237	0.6761	0.7465	0.7203	0.7715	0.6908	0.6757	0.7462	0.6368	0.6499	0.7119	0.7034	0.6855	0.7036	0.6451	0.6742	0.5719	0.6862	0.5516	0.7076	0.7023	0.6968	0.6682	0.6919	0.703	0.7085	0.7013	0.66	0.7333	0.6876	0.5737	0.6669	0.6499	0.6451	0.698	0.6997	0.7217	0.6561	0.6766	0.6693
	22,66 Hz	117.875	0.7973	0.7457	0.7292	0.7486	0.7731	0.7324	0.697	0.71	0.6854	0.7509	0.7187	0.7792	0.6715	0.6556	0.7524	0.6402	0.638	0.7078	0.6936	0.6887	0.7104	0.641	0.6809	0.5755	0.682	0.5635	0.7091	0.6984	0.6886	0.6586	0.6842	0.7028	0.7153	0.7098	0.6529	0.7332	0.6872	0.5643	0.6322	0.6473	0.6688	0.6956	0.7202	0.7313	0.7098	0.6879	0.6998
	22,66 Hz	117.625	0.7688	0.7535	0.7353	0.75	0.7568	0.7411	0.7203	0.7031	0.6787	0.7614	0.7197	0.7641	0.6564	0.6848	0.7449	0.6411	0.6406	0.708	0.7206	0.6918	0.72	0.6485	0.6756	0.5746	0.6746	0.5654	0.7038	0.6912	0.6907	0.6689	0.6813	0.6891	0.7193	0.712	0.6632	0.7271	0.68	0.573	0.6589	0.6595	0.6413	0.7063	0.7233	0.7496	0.7136	0.7044	0.7083
	22,66 Hz	117.375	0.7676	0.7406	0.7342	0.7624	0.7358	0.7502	0.7109	0.7	0.681	0.766	0.7199	0.7722	0.6488	0.6577	0.7343	0.6555	0.6449	0.7235	0.7054	0.6797	0.7082	0.6432	0.7048	0.5721	0.6725	0.591	0.712	0.7072	0.7076	0.6771	0.7004	0.6914	0.7242	0.7066	0.6648	0.7359	0.6921	0.5741	0.6621	0.6705	0.6715	0.7123	0.7239	0.7591	0.7242	0.7132	0.7049
	22,66 Hz	117.125	0.7876	0.7452	0.7343	0.7621	0.7476	0.7454	0.7101	0.6892	0.6806	0.7402	0.7193	0.7695	0.6705	0.679	0.73	0.6396	0.6393	0.7354	0.7189	0.7057	0.7333	0.6528	0.7128	0.5696	0.6747	0.5607	0.718	0.6881	0.6972	0.6727	0.6928	0.7049	0.7189	0.7216	0.668	0.7383	0.6898	0.5677	0.6761	0.691	0.6629	0.7151	0.7394	0.7517	0.7279	0.7124	0.717
	22,66 Hz	116.875	0.7781	0.7321	0.7236	0.7521	0.7333	0.7479	0.6866	0.7148	0.6881	0.7514	0.7205	0.7668	0.6484	0.693	0.7112	0.634	0.6381	0.7001	0.7163	0.6867	0.7255	0.6496	0.691	0.5707	0.6677	0.5692	0.7144	0.6982	0.7164	0.6668	0.6915	0.6877	0.7185	0.7188	0.6712	0.745	0.6972	0.5835	0.6744	0.7144	0.6536	0.7177	0.7395	0.7619	0.7417	0.7158	0.7171
	22,66 Hz	116.625	0.7836	0.7398	0.7385	0.7416	0.7672	0.7222	0.7217	0.7025	0.7078	0.754	0.7186	0.7636	0.6875	0.69	0.7368	0.6338	0.6376	0.7065	0.69	0.6958	0.7312	0.6517	0.6787	0.5776	0.6723	0.5735	0.7208	0.713	0.7026	0.6748	0.688	0.6946	0.7173	0.717	0.6703	0.7444	0.6726	0.5656	0.6704	0.6865	0.6776	0.7243	0.7315	0.7655	0.7576	0.7188	0.7324
	22,66 Hz	116.375	0.7512	0.7466	0.7127	0.7524	0.758	0.7456	0.7019	0.701	0.6892	0.7535	0.7207	0.7729	0.6724	0.6928	0.7475	0.6401	0.6348	0.7254	0.6967	0.6922	0.7329	0.6529	0.6922	0.5739	0.6773	0.5854	0.7121	0.7127	0.7118	0.671	0.6801	0.6945	0.7227	0.7127	0.669	0.7485	0.701	0.5823	0.6713	0.6849	0.6942	0.7259	0.7397	0.7803	0.7493	0.7268	0.7306
	22,66 Hz	116.125	0.7557	0.765	0.7342	0.7463	0.7248	0.7549	0.6982	0.6935	0.6909	0.749	0.72	0.7712	0.6533	0.6656	0.7579	0.6329	0.6506	0.7308	0.708	0.7089	0.7223	0.65	0.7061	0.574	0.6742	0.5816	0.7078	0.7036	0.7147	0.6795	0.7023	0.7008	0.7352	0.7207	0.6716	0.7547	0.6982	0.5808	0.6842	0.6965	0.6793	0.7394	0.752	0.7769	0.7653	0.7372	0.7289
	22,66 Hz	115.875	0.7726	0.7386	0.7411	0.7605	0.7462	0.7539	0.7133	0.7078	0.6847	0.7593	0.7212	0.7815	0.6687	0.6663	0.7641	0.6371	0.6471	0.7335	0.702	0.7012	0.7254	0.6517	0.6985	0.5704	0.6763	0.5836	0.724	0.6962	0.7118	0.6803	0.7009	0.7074	0.7381	0.7255	0.6669	0.7392	0.6977	0.583	0.6946	0.7324	0.6853	0.7197	0.7454	0.7784	0.7505	0.734	0.7429
	22,66 Hz	115.625	0.7764	0.7439	0.7443	0.7341	0.7253	0.7231	0.6888	0.6902	0.693	0.7542	0.7207	0.7682	0.7061	0.6856	0.7602	0.6486	0.6424	0.7196	0.6975	0.7041	0.7133	0.6502	0.7013	0.5773	0.6842	0.584	0.7145	0.7272	0.7141	0.6831	0.7073	0.7029	0.7281	0.7259	0.6805	0.7551	0.7199	0.5783	0.6787	0.6885	0.6948	0.7213	0.7456	0.7838	0.7539	0.7415	0.7465
	22,66 Hz	115.375	0.786	0.7339	0.7241	0.7526	0.7478	0.7486	0.6915	0.7094	0.6998	0.743	0.7198	0.7641	0.6734	0.6902	0.7474	0.6246	0.6317	0.7242	0.7214	0.7039	0.7346	0.6548	0.7159	0.583	0.6827	0.5899	0.7259	0.7174	0.7067	0.6627	0.6899	0.7101	0.724	0.7379	0.6731	0.7446	0.7111	0.5744	0.6652	0.7117	0.6996	0.7302	0.7588	0.7827	0.7895	0.7297	0.7532
	22,66 Hz	115.125	0.7718	0.7307	0.745	0.7499	0.7599	0.7473	0.6993	0.7046	0.6769	0.7528	0.7194	0.769	0.6668	0.6861	0.7521	0.6393	0.6495	0.7314	0.72	0.706	0.7136	0.6506	0.715	0.5739	0.6811	0.5417	0.7297	0.7096	0.7094	0.6778	0.6911	0.698	0.7223	0.728	0.68	0.7466	0.6939	0.5747	0.6892	0.7034	0.703	0.7331	0.7517	0.7865	0.758	0.7429	0.7363
	22,66 Hz	114.875	0.7767	0.7236	0.731	0.7416	0.7669	0.7606	0.6978	0.7076	0.7047	0.7495	0.7209	0.7747	0.6574	0.6825	0.7653	0.6466	0.6515	0.7346	0.7089	0.7077	0.7225	0.6471	0.713	0.5684	0.6738	0.5625	0.7211	0.7185	0.7091	0.6727	0.6841	0.711	0.7217	0.7281	0.6659	0.7464	0.6986	0.5801	0.6804	0.7056	0.6694	0.7303	0.7677	0.7913	0.7739	0.7403	0.7543
	22,66 Hz	114.625	0.7761	0.7383	0.7313	0.7441	0.7266	0.7294	0.6855	0.7018	0.6832	0.7611	0.7181	0.7602	0.6692	0.6822	0.7487	0.6471	0.6421	0.7202	0.7231	0.7049	0.7359	0.6482	0.7048	0.58	0.6708	0.5721	0.7279	0.7088	0.7086	0.672	0.6975	0.7065	0.7413	0.7238	0.6791	0.7497	0.7061	0.5751	0.6686	0.672	0.6858	0.7251	0.7428	0.784	0.7693	0.746	0.7366
	22,66 Hz	114.375	0.7785	0.7176	0.7401	0.771	0.7508	0.7477	0.7075	0.7147	0.6857	0.7526	0.7201	0.7616	0.6748	0.7045	0.7556	0.6338	0.6396	0.7283	0.7053	0.7014	0.7248	0.65	0.6825	0.5775	0.6843	0.577	0.7309	0.7193	0.7118	0.6864	0.6933	0.705	0.7335	0.7261	0.6753	0.7472	0.7032	0.5708	0.6686	0.6811	0.692	0.7235	0.7563	0.7864	0.7626	0.746	0.738
	22,66 Hz	114.125	0.7674	0.7332	0.7297	0.7538	0.7568	0.7418	0.6864	0.7069	0.7159	0.7487	0.7202	0.7682	0.6732	0.7051	0.7561	0.6592	0.6442	0.7306	0.7075	0.6949	0.7294	0.6493	0.6876	0.5756	0.6751	0.5881	0.7281	0.7058	0.7122	0.6828	0.6883	0.7086	0.7243	0.731	0.6811	0.7508	0.7026	0.579	0.6907	0.7069	0.6896	0.7433	0.7527	0.7831	0.7756	0.7446	0.744
	22,66 Hz	113.875	0.7844	0.751	0.7346	0.7397	0.7608	0.7487	0.699	0.6995	0.7039	0.7579	0.7215	0.7835	0.6497	0.6801	0.746	0.6528	0.6495	0.7152	0.7173	0.7085	0.7202	0.6497	0.7034	0.5872	0.6865	0.5814	0.719	0.6989	0.7209	0.6729	0.692	0.7005	0.739	0.7325	0.6734	0.7521	0.7088	0.5862	0.679	0.6927	0.6744	0.7227	0.7495	0.7922	0.7774	0.7541	0.7441
	22,66 Hz	113.625	0.7892	0.7216	0.7418	0.7391	0.7548	0.7421	0.712	0.6982	0.6785	0.7678	0.7199	0.7829	0.6746	0.7014	0.744	0.6372	0.6574	0.7359	0.7045	0.6918	0.7038	0.6515	0.6914	0.576	0.6832	0.558	0.7245	0.7125	0.6967	0.69	0.6937	0.7068	0.7333	0.719	0.6739	0.7469	0.698	0.5782	0.6875	0.7064	0.6931	0.7388	0.7582	0.7782	0.7608	0.7555	0.7484
	22,66 Hz	113.375	0.7836	0.7456	0.7491	0.746	0.7362	0.7537	0.6971	0.7112	0.6664	0.7344	0.72	0.7691	0.6324	0.7102	0.7395	0.6412	0.6301	0.7314	0.7317	0.6909	0.7269	0.6498	0.7076	0.576	0.6917	0.5801	0.7184	0.7196	0.7114	0.6865	0.6849	0.7167	0.7343	0.7263	0.6761	0.7502	0.7017	0.576	0.6976	0.715	0.6858	0.7153	0.7531	0.7812	0.7896	0.7344	0.7605
	22,66 Hz	113.125	0.7889	0.7245	0.7207	0.7586	0.768	0.7478	0.7094	0.7142	0.6934	0.7259	0.7209	0.7751	0.69	0.7154	0.7487	0.6346	0.6412	0.7216	0.7171	0.6934	0.7033	0.6512	0.6879	0.5793	0.6834	0.5861	0.7283	0.7105	0.7235	0.6974	0.6825	0.7057	0.7377	0.7296	0.6716	0.757	0.699	0.5836	0.6679	0.6877	0.7028	0.7431	0.7634	0.81	0.7685	0.7517	0.754
	22,66 Hz	112.875	0.7625	0.7348	0.7313	0.7642	0.7614	0.7629	0.6965	0.7217	0.7012	0.7633	0.7223	0.7791	0.681	0.683	0.7458	0.6442	0.647	0.713	0.7061	0.7113	0.7201	0.6487	0.7048	0.5724	0.6822	0.553	0.7242	0.7268	0.7048	0.6829	0.6877	0.7238	0.7423	0.7168	0.6789	0.7522	0.7099	0.5739	0.6932	0.7073	0.697	0.7449	0.7603	0.7983	0.7751	0.7492	0.7347
	22,66 Hz	112.625	0.776	0.7495	0.7395	0.7393	0.7694	0.7378	0.7215	0.7135	0.6771	0.7684	0.7217	0.7825	0.6612	0.6947	0.7527	0.6387	0.638	0.7216	0.703	0.7062	0.7335	0.6546	0.7234	0.5728	0.677	0.5676	0.7233	0.7101	0.7243	0.6968	0.701	0.7002	0.733	0.7226	0.6781	0.7536	0.7086	0.5834	0.678	0.7136	0.6836	0.7248	0.7582	0.7865	0.7734	0.7439	0.7583
	22,66 Hz	112.375	0.7853	0.7281	0.7182	0.7534	0.7351	0.7233	0.6995	0.7173	0.6856	0.7622	0.7203	0.7697	0.6744	0.7074	0.7624	0.6468	0.6414	0.7351	0.6805	0.7005	0.7116	0.6502	0.6997	0.5705	0.6861	0.5676	0.7284	0.7204	0.7163	0.6762	0.6962	0.7019	0.7302	0.7199	0.6769	0.7511	0.7046	0.5815	0.6899	0.7203	0.7197	0.7494	0.7593	0.7909	0.774	0.7364	0.7516
	22,66 Hz	112.125	0.7822	0.7362	0.742	0.7306	0.758	0.7231	0.6886	0.6968	0.6726	0.7675	0.7194	0.7761	0.6526	0.6937	0.7448	0.6522	0.6431	0.7236	0.7083	0.6979	0.7403	0.6462	0.6907	0.5742	0.6865	0.574	0.7183	0.7321	0.7093	0.689	0.6934	0.7079	0.7334	0.7282	0.6712	0.7526	0.6948	0.5806	0.6894	0.6985	0.7028	0.7266	0.7642	0.8057	0.7747	0.7428	0.7488
	22,66 Hz	111.875	0.7681	0.7422	0.7463	0.7491	0.7709	0.7328	0.6949	0.6988	0.6754	0.7528	0.7196	0.7688	0.6631	0.681	0.7563	0.6379	0.6446	0.7254	0.699	0.6902	0.7484	0.6523	0.7109	0.5754	0.682	0.557	0.7271	0.7213	0.7173	0.6782	0.6968	0.7094	0.7376	0.7253	0.6796	0.7495	0.7113	0.5793	0.6944	0.7306	0.698	0.7355	0.7596	0.8064	0.7977	0.7559	0.7606
	22,66 Hz	111.625	0.8049	0.7359	0.7487	0.7508	0.771	0.738	0.7098	0.713	0.6857	0.777	0.7212	0.7714	0.6647	0.6719	0.7395	0.6467	0.6474	0.7198	0.6975	0.6883	0.711	0.6498	0.7036	0.5781	0.686	0.5611	0.7285	0.712	0.7304	0.6897	0.7023	0.7047	0.7415	0.7157	0.6778	0.7524	0.7024	0.5865	0.6953	0.7085	0.7005	0.7443	0.7449	0.7859	0.7977	0.7502	0.7493
	22,66 Hz	111.375	0.7806	0.7414	0.7319	0.7617	0.7489	0.7467	0.6802	0.7118	0.6934	0.7596	0.7211	0.7907	0.658	0.6795	0.7392	0.6492	0.6452	0.7244	0.6878	0.7005	0.726	0.657	0.7147	0.5716	0.6835	0.5525	0.7166	0.7165	0.7265	0.6843	0.6905	0.7	0.735	0.7168	0.6794	0.7612	0.7168	0.5811	0.6894	0.698	0.71	0.7295	0.7604	0.7964	0.7775	0.7631	0.7628
	22,66 Hz	111.125	0.7838	0.7227	0.7189	0.7391	0.7499	0.7582	0.7123	0.7079	0.7114	0.7601	0.721	0.7732	0.6619	0.7099	0.7415	0.6361	0.6452	0.7312	0.7071	0.7047	0.7323	0.6533	0.7109	0.5726	0.6754	0.5582	0.7178	0.71	0.7082	0.6811	0.6906	0.7106	0.7182	0.7198	0.6811	0.7504	0.7039	0.5798	0.672	0.7195	0.6975	0.749	0.7616	0.783	0.7574	0.7492	0.7597
	22,66 Hz	110.875	0.7729	0.7257	0.7232	0.7429	0.731	0.7379	0.6797	0.7208	0.6863	0.7595	0.7201	0.7782	0.6543	0.707	0.7707	0.651	0.6411	0.7214	0.726	0.6975	0.7445	0.6493	0.7117	0.5699	0.6882	0.5734	0.7258	0.7232	0.7179	0.6818	0.7083	0.7076	0.733	0.719	0.6842	0.7545	0.7013	0.582	0.6886	0.7219	0.7018	0.7402	0.7595	0.7867	0.793	0.7537	0.7652
	22,66 Hz	110.625	0.7637	0.7319	0.7312	0.7618	0.7567	0.7404	0.7134	0.7242	0.7024	0.7429	0.7206	0.7687	0.6913	0.6945	0.7693	0.6397	0.6466	0.7263	0.7128	0.6981	0.7397	0.6518	0.7012	0.572	0.6695	0.5678	0.7202	0.728	0.7231	0.6962	0.7027	0.7162	0.7375	0.7318	0.6834	0.7496	0.7186	0.5798	0.6939	0.7059	0.699	0.7348	0.7664	0.7879	0.7713	0.7495	0.7544
	22,66 Hz	110.375	0.767	0.7384	0.7373	0.755	0.7535	0.739	0.7376	0.7267	0.6869	0.7503	0.7216	0.7798	0.6613	0.6842	0.7466	0.6419	0.6493	0.734	0.7038	0.6978	0.6941	0.649	0.6941	0.5784	0.6863	0.5735	0.7254	0.736	0.729	0.6918	0.7032	0.7179	0.749	0.7444	0.6754	0.7598	0.7139	0.583	0.6814	0.7083	0.707	0.724	0.7669	0.8095	0.7812	0.7574	0.7469
	22,66 Hz	110.125	0.7864	0.7283	0.7282	0.7488	0.7612	0.7491	0.6957	0.7012	0.6763	0.7578	0.7212	0.7733	0.6747	0.687	0.7568	0.6519	0.6407	0.7319	0.717	0.6985	0.7218	0.6495	0.7058	0.5775	0.6813	0.5811	0.7231	0.725	0.7239	0.6939	0.7022	0.7149	0.735	0.7231	0.6888	0.7598	0.6941	0.5815	0.6823	0.7025	0.7096	0.7352	0.7584	0.7932	0.7888	0.7555	0.7504
	22,66 Hz	109.875	0.8022	0.7324	0.7211	0.7645	0.765	0.7459	0.7182	0.6925	0.6656	0.76	0.7201	0.767	0.6867	0.6855	0.747	0.6449	0.6584	0.7287	0.6971	0.699	0.7104	0.6515	0.6876	0.5759	0.6873	0.5824	0.722	0.7118	0.7154	0.6832	0.7008	0.7007	0.7347	0.7334	0.6743	0.7561	0.7076	0.5889	0.66	0.6884	0.6967	0.753	0.7625	0.8035	0.7627	0.7519	0.7613
	22,66 Hz	109.625	0.7756	0.7399	0.7348	0.7731	0.7617	0.7324	0.7069	0.6821	0.6843	0.7454	0.721	0.7761	0.679	0.7258	0.7675	0.6513	0.6406	0.7293	0.727	0.7078	0.7259	0.6476	0.695	0.5765	0.6849	0.5635	0.7356	0.7068	0.7294	0.6842	0.6871	0.7197	0.7364	0.7476	0.6865	0.7511	0.7137	0.5773	0.679	0.7021	0.7109	0.7363	0.7558	0.7884	0.7592	0.7534	0.7589
	22,66 Hz	109.375	0.7674	0.7492	0.7408	0.7237	0.7561	0.7224	0.7157	0.6996	0.6934	0.7654	0.7207	0.7678	0.6752	0.6801	0.7594	0.6463	0.6405	0.7254	0.7068	0.6979	0.7183	0.649	0.6913	0.5759	0.691	0.5517	0.7245	0.7115	0.7186	0.6865	0.7008	0.721	0.7376	0.7325	0.6896	0.7533	0.7087	0.5822	0.6719	0.7188	0.69	0.7446	0.7618	0.8101	0.7973	0.759	0.7697
	22,66 Hz	109.125	0.7871	0.7524	0.7412	0.7371	0.7531	0.7222	0.6995	0.6865	0.7006	0.7739	0.7211	0.7692	0.6703	0.665	0.7364	0.6394	0.6391	0.718	0.703	0.7038	0.7339	0.6488	0.7058	0.5698	0.6834	0.5434	0.7184	0.7114	0.7338	0.6772	0.6977	0.6976	0.7325	0.7266	0.6826	0.7534	0.6974	0.5815	0.6686	0.7047	0.7017	0.7381	0.7677	0.8019	0.7858	0.7413	0.7487
	22,66 Hz	108.875	0.7828	0.7319	0.7242	0.731	0.7424	0.7604	0.6868	0.7221	0.6799	0.7402	0.7194	0.7673	0.6786	0.6804	0.7856	0.66	0.6494	0.7174	0.7063	0.7105	0.7319	0.6511	0.7077	0.5698	0.6837	0.5829	0.7248	0.7033	0.7249	0.6938	0.6994	0.7093	0.7367	0.7163	0.6784	0.7641	0.7033	0.5789	0.6875	0.72	0.7144	0.7499	0.7654	0.8031	0.7614	0.7583	0.7598
	22,66 Hz	108.625	0.7676	0.7173	0.7177	0.7327	0.7688	0.7423	0.7154	0.7044	0.6823	0.7734	0.7218	0.7793	0.6629	0.6971	0.7487	0.6261	0.6479	0.7269	0.7112	0.6925	0.7292	0.6541	0.7129	0.5797	0.6811	0.5633	0.7286	0.7224	0.7218	0.6835	0.7025	0.7069	0.732	0.7264	0.679	0.7609	0.7149	0.5866	0.6688	0.7085	0.692	0.7299	0.762	0.7995	0.7937	0.7661	0.7766
	22,66 Hz	108.375	0.7708	0.7439	0.7379	0.7675	0.7705	0.7453	0.6988	0.7041	0.7029	0.7515	0.7212	0.7795	0.6574	0.7001	0.7421	0.6569	0.642	0.7218	0.7132	0.6925	0.7226	0.6502	0.7099	0.5718	0.6919	0.5709	0.7224	0.7157	0.728	0.694	0.6946	0.7099	0.7363	0.7372	0.6732	0.7592	0.7276	0.5842	0.6847	0.7307	0.6889	0.743	0.7581	0.7883	0.7893	0.7507	0.7702
	22,66 Hz	108.125	0.7966	0.7408	0.7409	0.7502	0.7566	0.7459	0.7291	0.686	0.7022	0.7715	0.7214	0.7851	0.6723	0.7069	0.7416	0.6451	0.6436	0.7348	0.7204	0.6965	0.7358	0.6509	0.686	0.5715	0.6777	0.5842	0.7289	0.7165	0.7133	0.688	0.7034	0.7147	0.7312	0.734	0.6712	0.7471	0.6882	0.5837	0.686	0.7108	0.6788	0.7476	0.7593	0.7909	0.7553	0.7508	0.7697
	22,66 Hz	107.875	0.7797	0.7507	0.7245	0.7518	0.7627	0.7435	0.706	0.6988	0.6967	0.7614	0.7199	0.7666	0.6763	0.6747	0.753	0.6411	0.6508	0.7138	0.7046	0.6947	0.707	0.6503	0.6959	0.5748	0.6889	0.5606	0.7253	0.7165	0.7338	0.6892	0.7041	0.7104	0.7398	0.7139	0.6863	0.7492	0.719	0.5771	0.6888	0.718	0.6944	0.7485	0.7639	0.7868	0.7678	0.7625	0.7672
	22,66 Hz	107.625	0.8008	0.7279	0.7486	0.769	0.7589	0.7349	0.7034	0.7291	0.687	0.7774	0.7203	0.7901	0.6664	0.6936	0.7605	0.6561	0.6494	0.7232	0.7085	0.6916	0.7294	0.6526	0.7097	0.5791	0.6797	0.5572	0.7216	0.7147	0.7185	0.6908	0.6908	0.7008	0.7327	0.7348	0.676	0.7514	0.7007	0.5733	0.6894	0.6896	0.7007	0.7446	0.7689	0.797	0.7873	0.7553	0.7637
	22,66 Hz	107.375	0.788	0.7449	0.7401	0.7533	0.7717	0.7609	0.7021	0.7226	0.6983	0.7559	0.7203	0.7851	0.6835	0.7	0.7575	0.6407	0.6393	0.7197	0.7097	0.7128	0.7318	0.6513	0.7255	0.5739	0.6884	0.5759	0.731	0.7149	0.7117	0.6744	0.689	0.7065	0.7447	0.727	0.6823	0.7525	0.7233	0.5878	0.6782	0.7296	0.6993	0.7464	0.7589	0.7855	0.7819	0.7573	0.7484
	22,66 Hz	107.125	0.794	0.7265	0.746	0.7618	0.7641	0.7409	0.7028	0.7203	0.6986	0.7648	0.7215	0.7795	0.6623	0.7075	0.7623	0.6511	0.6462	0.7348	0.72	0.697	0.698	0.6515	0.7066	0.5771	0.6916	0.5778	0.7207	0.7196	0.7155	0.6796	0.7119	0.7133	0.7434	0.7285	0.6732	0.7516	0.7109	0.5948	0.6814	0.7211	0.7035	0.75	0.7618	0.7972	0.7867	0.7536	0.7621
	22,66 Hz	106.875	0.7663	0.7243	0.7364	0.7517	0.7522	0.7346	0.7139	0.7297	0.6946	0.76	0.7209	0.7679	0.6663	0.7381	0.7477	0.6493	0.647	0.7249	0.708	0.7095	0.7155	0.6514	0.6982	0.5773	0.6717	0.5701	0.7231	0.7116	0.7296	0.6788	0.7097	0.7181	0.7441	0.7311	0.6888	0.7601	0.7214	0.5888	0.6919	0.7013	0.6808	0.7246	0.7624	0.8071	0.805	0.7595	0.7642
	22,66 Hz	106.625	0.7886	0.7466	0.7378	0.7481	0.7604	0.7444	0.7234	0.6876	0.7072	0.7801	0.7206	0.7859	0.665	0.6998	0.7406	0.6387	0.6512	0.7263	0.695	0.7036	0.7118	0.6494	0.7166	0.5742	0.6894	0.5762	0.7278	0.7091	0.7196	0.6836	0.6988	0.7101	0.7295	0.7333	0.6803	0.7583	0.7002	0.5863	0.6754	0.7265	0.6966	0.7519	0.7683	0.8045	0.7695	0.7558	0.7597
	22,66 Hz	106.375	0.7662	0.7239	0.7236	0.7435	0.7533	0.75	0.7103	0.6884	0.6765	0.7513	0.7198	0.7678	0.6784	0.689	0.7458	0.6486	0.6524	0.7351	0.7224	0.6965	0.7151	0.6531	0.6917	0.5765	0.6813	0.55	0.7189	0.7393	0.7398	0.6935	0.6937	0.7173	0.7417	0.7244	0.685	0.7619	0.7206	0.5763	0.7061	0.719	0.7036	0.7426	0.7596	0.7981	0.7726	0.7505	0.7655
	22,66 Hz	106.125	0.8011	0.739	0.7269	0.735	0.753	0.7334	0.6904	0.7254	0.6701	0.7635	0.7221	0.7708	0.6731	0.6801	0.7301	0.6355	0.6412	0.728	0.7213	0.7066	0.7199	0.651	0.7006	0.5716	0.6883	0.5734	0.7286	0.7259	0.7343	0.6884	0.6976	0.7047	0.7354	0.7245	0.6705	0.7563	0.7095	0.586	0.6835	0.6959	0.687	0.7325	0.7766	0.7935	0.7638	0.7499	0.7512
	22,66 Hz	105.875	0.7974	0.755	0.7227	0.7476	0.7691	0.7511	0.7134	0.7056	0.6998	0.7592	0.7207	0.7723	0.6928	0.696	0.7531	0.651	0.6425	0.7366	0.7042	0.7037	0.7434	0.6506	0.6997	0.5803	0.6868	0.5979	0.7246	0.7206	0.7179	0.6858	0.7002	0.7081	0.7387	0.7376	0.6759	0.7545	0.7148	0.5818	0.7038	0.7037	0.6981	0.7492	0.7617	0.7956	0.7876	0.758	0.7633
	22,66 Hz	105.625	0.7911	0.7613	0.7299	0.7305	0.7583	0.7266	0.71	0.7059	0.6903	0.7683	0.7202	0.7773	0.6865	0.7177	0.7537	0.657	0.6492	0.7321	0.7231	0.701	0.7365	0.6528	0.732	0.5767	0.6832	0.5763	0.7237	0.7071	0.7207	0.6868	0.697	0.728	0.7452	0.7322	0.6717	0.7622	0.7191	0.5826	0.6892	0.7146	0.7107	0.7431	0.7615	0.7966	0.7719	0.7606	0.7549
	22,66 Hz	105.375	0.7807	0.7223	0.7514	0.7465	0.7514	0.7571	0.7089	0.6946	0.6795	0.7432	0.7202	0.7764	0.6789	0.6937	0.7772	0.6482	0.6483	0.7226	0.6999	0.6937	0.7048	0.6466	0.715	0.5692	0.6815	0.5577	0.724	0.7325	0.7216	0.6816	0.7011	0.709	0.7328	0.7398	0.6899	0.7524	0.7163	0.5881	0.6799	0.7056	0.7099	0.7652	0.7651	0.7911	0.7793	0.7581	0.7533
	22,66 Hz	105.125	0.774	0.728	0.7412	0.7574	0.7398	0.7473	0.7139	0.6936	0.6901	0.7544	0.722	0.776	0.6774	0.702	0.751	0.6403	0.6547	0.7305	0.6988	0.6987	0.721	0.6536	0.7118	0.5767	0.6755	0.563	0.7293	0.7189	0.7197	0.6922	0.69	0.7176	0.7374	0.7258	0.6797	0.7596	0.722	0.5927	0.6581	0.7158	0.7073	0.7546	0.7658	0.7954	0.7823	0.7588	0.7637
	22,66 Hz	104.875	0.7855	0.7278	0.7295	0.7455	0.7668	0.7548	0.6979	0.7129	0.7139	0.7669	0.7206	0.7862	0.7033	0.6974	0.756	0.6544	0.6488	0.7159	0.7245	0.6908	0.7331	0.6504	0.6843	0.5713	0.6788	0.5565	0.7201	0.7091	0.7259	0.6863	0.688	0.7039	0.7392	0.7344	0.688	0.7585	0.6916	0.5772	0.6974	0.7158	0.6835	0.7463	0.7663	0.792	0.7677	0.7572	0.7429
	22,66 Hz	104.625	0.7779	0.7317	0.7483	0.7616	0.7465	0.7252	0.7068	0.736	0.6897	0.7616	0.7194	0.7752	0.6887	0.6804	0.7579	0.6542	0.6503	0.7275	0.7158	0.7058	0.7038	0.6484	0.7002	0.5739	0.6859	0.5769	0.7271	0.7169	0.7258	0.6802	0.6882	0.7075	0.7409	0.7189	0.6844	0.7559	0.7149	0.5813	0.669	0.7273	0.7156	0.7535	0.7636	0.7939	0.7906	0.7525	0.7617
	22,66 Hz	104.375	0.7585	0.7407	0.7404	0.7348	0.7677	0.755	0.7154	0.6983	0.6869	0.7449	0.7183	0.7849	0.6846	0.7178	0.7651	0.6493	0.6464	0.7165	0.7203	0.6974	0.7321	0.6535	0.7131	0.5751	0.6837	0.5573	0.7243	0.7378	0.7197	0.693	0.7005	0.7109	0.7316	0.7323	0.6769	0.7578	0.7038	0.5855	0.6768	0.7104	0.713	0.7375	0.7597	0.7989	0.781	0.7522	0.7614
	22,66 Hz	104.125	0.767	0.7498	0.7472	0.7215	0.7423	0.7172	0.7116	0.6996	0.6928	0.7465	0.72	0.7759	0.6977	0.7115	0.742	0.6477	0.6602	0.7267	0.7074	0.6967	0.7086	0.6498	0.7191	0.5732	0.6878	0.5885	0.7316	0.725	0.7153	0.6789	0.6958	0.7031	0.7371	0.7273	0.6682	0.7572	0.7208	0.5778	0.6662	0.7097	0.6854	0.7553	0.7629	0.7975	0.7918	0.7536	0.764
	22,66 Hz	103.875	0.7986	0.728	0.7311	0.7588	0.7738	0.7552	0.6887	0.7169	0.6931	0.7761	0.7198	0.7769	0.6809	0.6718	0.7472	0.6257	0.6457	0.7286	0.7192	0.7026	0.7316	0.6505	0.7164	0.585	0.6879	0.5535	0.7294	0.7294	0.7065	0.6865	0.6896	0.703	0.7351	0.7306	0.6825	0.7509	0.7108	0.5794	0.6725	0.7144	0.7042	0.76	0.7606	0.7864	0.7909	0.7585	0.7684
	22,66 Hz	103.625	0.7724	0.7346	0.7336	0.7506	0.7494	0.7403	0.7094	0.6932	0.6722	0.7545	0.7206	0.77	0.6675	0.6622	0.7458	0.6452	0.6525	0.7316	0.7065	0.6946	0.7369	0.6494	0.7144	0.5706	0.6836	0.5681	0.7246	0.7345	0.7263	0.6795	0.703	0.7035	0.7438	0.7321	0.689	0.7507	0.7095	0.5922	0.7033	0.7131	0.7082	0.7507	0.7633	0.7859	0.7601	0.7662	0.7543
	22,66 Hz	103.375	0.781	0.7295	0.7294	0.7356	0.7517	0.7582	0.7031	0.713	0.6982	0.7605	0.7208	0.7668	0.6792	0.6862	0.7598	0.6318	0.6485	0.7342	0.7391	0.7036	0.7188	0.654	0.7028	0.5769	0.6777	0.5639	0.7169	0.7118	0.7165	0.6863	0.6883	0.7128	0.7342	0.7206	0.6747	0.7576	0.7014	0.577	0.6753	0.7056	0.6997	0.7493	0.7658	0.7939	0.7867	0.7598	0.7592
	22,66 Hz	103.125	0.7686	0.7313	0.7509	0.7542	0.7651	0.7404	0.6848	0.7464	0.697	0.7629	0.7196	0.7652	0.6531	0.7	0.7635	0.6504	0.6443	0.7233	0.6883	0.7033	0.7272	0.6518	0.7249	0.5757	0.6741	0.5784	0.7256	0.7251	0.7163	0.6828	0.704	0.7226	0.7498	0.7323	0.6942	0.7501	0.7022	0.5894	0.6742	0.7023	0.7042	0.7473	0.7748	0.8075	0.7801	0.7498	0.7619
	22,66 Hz	102.875	0.7655	0.7383	0.7216	0.7609	0.7541	0.7321	0.7054	0.7201	0.6983	0.7504	0.7216	0.7831	0.6767	0.7073	0.7546	0.6422	0.6533	0.7279	0.7158	0.7039	0.7161	0.6535	0.7107	0.5779	0.6822	0.5793	0.7193	0.727	0.7338	0.6858	0.6927	0.7049	0.7422	0.7378	0.6712	0.7672	0.7154	0.588	0.676	0.7342	0.7073	0.7339	0.7598	0.8086	0.769	0.7528	0.7706
	22,66 Hz	102.625	0.7793	0.7436	0.7134	0.7707	0.7439	0.7471	0.7253	0.7123	0.695	0.7646	0.7208	0.7801	0.6805	0.697	0.7583	0.6529	0.6512	0.727	0.7082	0.696	0.7273	0.6505	0.7118	0.5752	0.6799	0.5871	0.7227	0.7117	0.7362	0.68	0.7061	0.7097	0.738	0.7521	0.6815	0.7699	0.7079	0.5797	0.6845	0.726	0.6977	0.7496	0.7691	0.7947	0.7687	0.7635	0.7715
	22,66 Hz	102.375	0.7898	0.7366	0.7824	0.7439	0.7327	0.7477	0.7161	0.7315	0.6843	0.7434	0.7204	0.785	0.6729	0.6913	0.76	0.6425	0.6394	0.7243	0.715	0.712	0.7473	0.654	0.7125	0.5738	0.6804	0.5562	0.7282	0.7106	0.7073	0.6845	0.6944	0.702	0.7315	0.7352	0.6839	0.7544	0.7129	0.5836	0.6724	0.6983	0.686	0.7579	0.7642	0.7969	0.7716	0.7533	0.7531
	22,66 Hz	102.125	0.7854	0.7176	0.726	0.7529	0.7551	0.742	0.7247	0.7081	0.7082	0.779	0.7213	0.7831	0.7191	0.6796	0.7467	0.6418	0.6492	0.7278	0.6992	0.6935	0.715	0.6547	0.6916	0.5744	0.6892	0.5828	0.7255	0.7103	0.7309	0.7009	0.6993	0.7095	0.7424	0.7332	0.6855	0.7685	0.7092	0.5834	0.6927	0.7086	0.6868	0.7573	0.761	0.8037	0.7714	0.7576	0.7604
	22,66 Hz	101.875	0.7999	0.7468	0.7584	0.7552	0.7546	0.7536	0.6983	0.7053	0.7026	0.7494	0.7203	0.764	0.6997	0.6893	0.7557	0.6517	0.6513	0.7191	0.7307	0.7119	0.7401	0.6475	0.691	0.5732	0.6719	0.5735	0.7204	0.7178	0.7276	0.6827	0.6999	0.7127	0.7475	0.738	0.6857	0.7572	0.7083	0.5867	0.6801	0.7141	0.6924	0.7458	0.7646	0.803	0.7848	0.7539	0.7773
	22,66 Hz	101.625	0.7684	0.7498	0.7484	0.7382	0.7747	0.7401	0.7023	0.7125	0.6917	0.7648	0.7215	0.7745	0.6822	0.6875	0.7704	0.6502	0.6519	0.7297	0.701	0.703	0.71	0.6478	0.7087	0.5697	0.6783	0.5589	0.729	0.7219	0.7175	0.6879	0.6949	0.7061	0.746	0.7162	0.6794	0.7559	0.7312	0.5846	0.7035	0.6957	0.7055	0.7366	0.7622	0.7942	0.7771	0.7633	0.7634
	22,66 Hz	101.375	0.7822	0.7296	0.7363	0.7515	0.747	0.7533	0.6894	0.7151	0.6794	0.7533	0.7213	0.781	0.6597	0.7121	0.7526	0.6506	0.6463	0.7236	0.7115	0.7005	0.7311	0.6503	0.7052	0.5853	0.6775	0.5805	0.7261	0.7137	0.7307	0.6842	0.6965	0.7135	0.7353	0.7262	0.6811	0.7616	0.7215	0.5881	0.6823	0.7087	0.6889	0.7288	0.7738	0.7979	0.7879	0.7559	0.7591
	22,66 Hz	101.125	0.7901	0.7343	0.747	0.7176	0.7574	0.7403	0.7112	0.6974	0.7111	0.7474	0.7204	0.7921	0.6607	0.6717	0.7589	0.6483	0.6506	0.7242	0.7381	0.7003	0.726	0.6516	0.7086	0.5756	0.6814	0.5593	0.7194	0.7306	0.7351	0.6819	0.7078	0.7149	0.7371	0.7408	0.6789	0.7623	0.7229	0.5778	0.6705	0.6947	0.6919	0.7534	0.76	0.8001	0.7807	0.7573	0.7615
	22,66 Hz	100.875	0.8028	0.7317	0.7289	0.735	0.7588	0.7297	0.7097	0.6911	0.6722	0.7826	0.7189	0.7709	0.6734	0.6935	0.7738	0.6473	0.6466	0.7308	0.7269	0.705	0.7338	0.651	0.6902	0.5743	0.6786	0.56	0.7353	0.7073	0.714	0.6732	0.7022	0.7031	0.7317	0.7367	0.6869	0.7562	0.689	0.5887	0.6868	0.7127	0.6975	0.734	0.7686	0.8037	0.77	0.748	0.7615
	22,66 Hz	100.625	0.8005	0.728	0.7294	0.7393	0.7715	0.7387	0.7097	0.7001	0.6951	0.743	0.721	0.7788	0.6772	0.6782	0.7465	0.647	0.6406	0.7364	0.7093	0.7001	0.7374	0.6559	0.7137	0.5739	0.6777	0.5616	0.7279	0.7111	0.7294	0.6694	0.698	0.711	0.7444	0.7209	0.6806	0.7591	0.6898	0.5778	0.6664	0.7082	0.6957	0.7451	0.7755	0.8052	0.7673	0.7517	0.7597
	22,66 Hz	100.375	0.7714	0.7341	0.7265	0.7372	0.7556	0.7487	0.6896	0.7326	0.695	0.7582	0.7211	0.7823	0.6731	0.6987	0.7487	0.6472	0.6568	0.7274	0.7193	0.6941	0.7035	0.654	0.7016	0.5811	0.6877	0.5697	0.7293	0.7134	0.713	0.6874	0.707	0.707	0.7508	0.7056	0.6944	0.7538	0.7076	0.5824	0.6812	0.7426	0.7045	0.7626	0.7614	0.7897	0.7588	0.7594	0.7709
	22,66 Hz	100.125	0.786	0.7533	0.7457	0.7625	0.7842	0.7429	0.6984	0.7081	0.7045	0.7625	0.7216	0.7634	0.654	0.7171	0.7528	0.6484	0.6505	0.725	0.7011	0.6997	0.7146	0.6507	0.6997	0.5791	0.6826	0.5755	0.7283	0.72	0.7279	0.6913	0.6962	0.7198	0.7394	0.7308	0.6782	0.7598	0.7159	0.5843	0.671	0.7243	0.6788	0.7432	0.7606	0.8033	0.782	0.7596	0.7629
	22,66 Hz	99.875	0.7755	0.7527	0.7427	0.7381	0.7716	0.7303	0.7136	0.6998	0.7092	0.763	0.7209	0.787	0.7036	0.7065	0.7537	0.6487	0.6457	0.729	0.7177	0.6958	0.7245	0.6521	0.6922	0.568	0.6802	0.5822	0.7236	0.7329	0.7194	0.6932	0.689	0.712	0.7274	0.7343	0.6745	0.7589	0.6925	0.5792	0.6911	0.7041	0.6861	0.7494	0.7707	0.7976	0.7814	0.7498	0.765
	22,66 Hz	99.625	0.7933	0.7381	0.7494	0.7693	0.7618	0.7459	0.6915	0.7214	0.6969	0.7604	0.7204	0.7668	0.659	0.6553	0.7585	0.6516	0.6512	0.7292	0.7005	0.7004	0.7263	0.6565	0.7058	0.5793	0.6778	0.5532	0.7266	0.7076	0.712	0.6752	0.6985	0.7114	0.722	0.7339	0.678	0.7572	0.7203	0.5905	0.6952	0.7238	0.6994	0.7345	0.759	0.8063	0.7856	0.7689	0.7654
	22,66 Hz	99.375	0.7553	0.7375	0.727	0.7272	0.7511	0.7446	0.7072	0.7172	0.6992	0.7587	0.7202	0.7685	0.6969	0.68	0.7455	0.6473	0.6495	0.7295	0.687	0.7069	0.7219	0.6539	0.7198	0.5688	0.6813	0.5769	0.727	0.7305	0.7275	0.681	0.703	0.7138	0.7395	0.734	0.6637	0.7621	0.7179	0.5846	0.673	0.7156	0.7195	0.7375	0.7662	0.7866	0.7669	0.7553	0.7657
	22,66 Hz	99.125	0.7856	0.735	0.7519	0.7607	0.7424	0.755	0.7015	0.6846	0.6851	0.7573	0.7188	0.7731	0.6983	0.7188	0.7428	0.6488	0.6498	0.7236	0.7234	0.7056	0.7304	0.6503	0.6807	0.5703	0.6831	0.5696	0.7212	0.7253	0.7201	0.6939	0.7119	0.7065	0.747	0.7298	0.6775	0.7546	0.7097	0.5769	0.6897	0.7191	0.7025	0.7521	0.7607	0.7964	0.7629	0.7483	0.7487
			Relative Errors
	Spinlock.strength	Spinlock.freq	L66	R46	D48	I102	F103	F104	Q105	L49	L132	D111	K140	F65	V133	V47	K69	A54	D44	A51	V64	L74	K98	A139	A83	A138	Q57	X26	T101	V118	V130	L115Y112	R59	A106	V89	Y127	K55	Q79	I45	F136	A70	K129	K124	V68	N82	V76	Y75	A125	L86
	22.66 Hz	134.125	0.016094787	0.013339817	0.015128928	0.015027268	0.016290421	0.014273764	0.015267703	0.021919986	0.014499846	0.011770237	0.000833856	0.009545805	0.022358672	0.019267843	0.01359595	0.008626476	0.006661466	0.007505	0.013947438	0.009254677	0.019670318	0.002505497	0.013723008	0.004016839	0.006865474	0.016694397	0.005447519	0.010083314	0.01402493	0.00999764	0.006879422	0.007333789	0.007404178	0.01029365	0.009571583	0.0064859	0.012113174	0.005954383	0.015175623	0.016537038	0.012191293	0.013342365	0.006717897	0.009842118	0.014235347	0.007955924	0.007352283
	22.66 Hz	133.875	0.016094787	0.013339817	0.015128928	0.015027268	0.016290421	0.014273764	0.015267703	0.021919986	0.014499846	0.011770237	0.000833856	0.009545805	0.022358672	0.019267843	0.01359595	0.008626476	0.006661466	0.007505	0.013947438	0.009254677	0.019670318	0.002505497	0.013723008	0.004016839	0.006865474	0.016694397	0.005447519	0.010083314	0.01402493	0.00999764	0.006879422	0.007333789	0.007404178	0.01029365	0.009571583	0.0064859	0.012113174	0.005954383	0.015175623	0.016537038	0.012191293	0.013342365	0.006717897	0.009842118	0.014235347	0.007955924	0.007352283
	22.66 Hz	133.625	0.016094787	0.013339817	0.015128928	0.015027268	0.016290421	0.014273764	0.015267703	0.021919986	0.014499846	0.011770237	0.000833856	0.009545805	0.022358672	0.019267843	0.01359595	0.008626476	0.006661466	0.007505	0.013947438	0.009254677	0.019670318	0.002505497	0.013723008	0.004016839	0.006865474	0.016694397	0.005447519	0.010083314	0.01402493	0.00999764	0.006879422	0.007333789	0.007404178	0.01029365	0.009571583	0.0064859	0.012113174	0.005954383	0.015175623	0.016537038	0.012191293	0.013342365	0.006717897	0.009842118	0.014235347	0.007955924	0.007352283
	22.66 Hz	133.375	0.016094787	0.013339817	0.015128928	0.015027268	0.016290421	0.014273764	0.015267703	0.021919986	0.014499846	0.011770237	0.000833856	0.009545805	0.022358672	0.019267843	0.01359595	0.008626476	0.006661466	0.007505	0.013947438	0.009254677	0.019670318	0.002505497	0.013723008	0.004016839	0.006865474	0.016694397	0.005447519	0.010083314	0.01402493	0.00999764	0.006879422	0.007333789	0.007404178	0.01029365	0.009571583	0.0064859	0.012113174	0.005954383	0.015175623	0.016537038	0.012191293	0.013342365	0.006717897	0.009842118	0.014235347	0.007955924	0.007352283
	22.66 Hz	133.125	0.016094787	0.013339817	0.015128928	0.015027268	0.016290421	0.014273764	0.015267703	0.021919986	0.014499846	0.011770237	0.000833856	0.009545805	0.022358672	0.019267843	0.01359595	0.008626476	0.006661466	0.007505	0.013947438	0.009254677	0.019670318	0.002505497	0.013723008	0.004016839	0.006865474	0.016694397	0.005447519	0.010083314	0.01402493	0.00999764	0.006879422	0.007333789	0.007404178	0.01029365	0.009571583	0.0064859	0.012113174	0.005954383	0.015175623	0.016537038	0.012191293	0.013342365	0.006717897	0.009842118	0.014235347	0.007955924	0.007352283
	22.66 Hz	132.875	0.016094787	0.013339817	0.015128928	0.015027268	0.016290421	0.014273764	0.015267703	0.021919986	0.014499846	0.011770237	0.000833856	0.009545805	0.022358672	0.019267843	0.01359595	0.008626476	0.006661466	0.007505	0.013947438	0.009254677	0.019670318	0.002505497	0.013723008	0.004016839	0.006865474	0.016694397	0.005447519	0.010083314	0.01402493	0.00999764	0.006879422	0.007333789	0.007404178	0.01029365	0.009571583	0.0064859	0.012113174	0.005954383	0.015175623	0.016537038	0.012191293	0.013342365	0.006717897	0.009842118	0.014235347	0.007955924	0.007352283
	22.66 Hz	132.625	0.016094787	0.013339817	0.015128928	0.015027268	0.016290421	0.014273764	0.015267703	0.021919986	0.014499846	0.011770237	0.000833856	0.009545805	0.022358672	0.019267843	0.01359595	0.008626476	0.006661466	0.007505	0.013947438	0.009254677	0.019670318	0.002505497	0.013723008	0.004016839	0.006865474	0.016694397	0.005447519	0.010083314	0.01402493	0.00999764	0.006879422	0.007333789	0.007404178	0.01029365	0.009571583	0.0064859	0.012113174	0.005954383	0.015175623	0.016537038	0.012191293	0.013342365	0.006717897	0.009842118	0.014235347	0.007955924	0.007352283
	22.66 Hz	132.375	0.016094787	0.013339817	0.015128928	0.015027268	0.016290421	0.014273764	0.015267703	0.021919986	0.014499846	0.011770237	0.000833856	0.009545805	0.022358672	0.019267843	0.01359595	0.008626476	0.006661466	0.007505	0.013947438	0.009254677	0.019670318	0.002505497	0.013723008	0.004016839	0.006865474	0.016694397	0.005447519	0.010083314	0.01402493	0.00999764	0.006879422	0.007333789	0.007404178	0.01029365	0.009571583	0.0064859	0.012113174	0.005954383	0.015175623	0.016537038	0.012191293	0.013342365	0.006717897	0.009842118	0.014235347	0.007955924	0.007352283
	22.66 Hz	132.125	0.016094787	0.013339817	0.015128928	0.015027268	0.016290421	0.014273764	0.015267703	0.021919986	0.014499846	0.011770237	0.000833856	0.009545805	0.022358672	0.019267843	0.01359595	0.008626476	0.006661466	0.007505	0.013947438	0.009254677	0.019670318	0.002505497	0.013723008	0.004016839	0.006865474	0.016694397	0.005447519	0.010083314	0.01402493	0.00999764	0.006879422	0.007333789	0.007404178	0.01029365	0.009571583	0.0064859	0.012113174	0.005954383	0.015175623	0.016537038	0.012191293	0.013342365	0.006717897	0.009842118	0.014235347	0.007955924	0.007352283
	22.66 Hz	131.875	0.016094787	0.013339817	0.015128928	0.015027268	0.016290421	0.014273764	0.015267703	0.021919986	0.014499846	0.011770237	0.000833856	0.009545805	0.022358672	0.019267843	0.01359595	0.008626476	0.006661466	0.007505	0.013947438	0.009254677	0.019670318	0.002505497	0.013723008	0.004016839	0.006865474	0.016694397	0.005447519	0.010083314	0.01402493	0.00999764	0.006879422	0.007333789	0.007404178	0.01029365	0.009571583	0.0064859	0.012113174	0.005954383	0.015175623	0.016537038	0.012191293	0.013342365	0.006717897	0.009842118	0.014235347	0.007955924	0.007352283
	22.66 Hz	131.625	0.016094787	0.013339817	0.015128928	0.015027268	0.016290421	0.014273764	0.015267703	0.021919986	0.014499846	0.011770237	0.000833856	0.009545805	0.022358672	0.019267843	0.01359595	0.008626476	0.006661466	0.007505	0.013947438	0.009254677	0.019670318	0.002505497	0.013723008	0.004016839	0.006865474	0.016694397	0.005447519	0.010083314	0.01402493	0.00999764	0.006879422	0.007333789	0.007404178	0.01029365	0.009571583	0.0064859	0.012113174	0.005954383	0.015175623	0.016537038	0.012191293	0.013342365	0.006717897	0.009842118	0.014235347	0.007955924	0.007352283
	22.66 Hz	131.375	0.016094787	0.013339817	0.015128928	0.015027268	0.016290421	0.014273764	0.015267703	0.021919986	0.014499846	0.011770237	0.000833856	0.009545805	0.022358672	0.019267843	0.01359595	0.008626476	0.006661466	0.007505	0.013947438	0.009254677	0.019670318	0.002505497	0.013723008	0.004016839	0.006865474	0.016694397	0.005447519	0.010083314	0.01402493	0.00999764	0.006879422	0.007333789	0.007404178	0.01029365	0.009571583	0.0064859	0.012113174	0.005954383	0.015175623	0.016537038	0.012191293	0.013342365	0.006717897	0.009842118	0.014235347	0.007955924	0.007352283
	22.66 Hz	131.125	0.016094787	0.013339817	0.015128928	0.015027268	0.016290421	0.014273764	0.015267703	0.021919986	0.014499846	0.011770237	0.000833856	0.009545805	0.022358672	0.019267843	0.01359595	0.008626476	0.006661466	0.007505	0.013947438	0.009254677	0.019670318	0.002505497	0.013723008	0.004016839	0.006865474	0.016694397	0.005447519	0.010083314	0.01402493	0.00999764	0.006879422	0.007333789	0.007404178	0.01029365	0.009571583	0.0064859	0.012113174	0.005954383	0.015175623	0.016537038	0.012191293	0.013342365	0.006717897	0.009842118	0.014235347	0.007955924	0.007352283
	22.66 Hz	130.875	0.016094787	0.013339817	0.015128928	0.015027268	0.016290421	0.014273764	0.015267703	0.021919986	0.014499846	0.011770237	0.000833856	0.009545805	0.022358672	0.019267843	0.01359595	0.008626476	0.006661466	0.007505	0.013947438	0.009254677	0.019670318	0.002505497	0.013723008	0.004016839	0.006865474	0.016694397	0.005447519	0.010083314	0.01402493	0.00999764	0.006879422	0.007333789	0.007404178	0.01029365	0.009571583	0.0064859	0.012113174	0.005954383	0.015175623	0.016537038	0.012191293	0.013342365	0.006717897	0.009842118	0.014235347	0.007955924	0.007352283
	22.66 Hz	130.625	0.016094787	0.013339817	0.015128928	0.015027268	0.016290421	0.014273764	0.015267703	0.021919986	0.014499846	0.011770237	0.000833856	0.009545805	0.022358672	0.019267843	0.01359595	0.008626476	0.006661466	0.007505	0.013947438	0.009254677	0.019670318	0.002505497	0.013723008	0.004016839	0.006865474	0.016694397	0.005447519	0.010083314	0.01402493	0.00999764	0.006879422	0.007333789	0.007404178	0.01029365	0.009571583	0.0064859	0.012113174	0.005954383	0.015175623	0.016537038	0.012191293	0.013342365	0.006717897	0.009842118	0.014235347	0.007955924	0.007352283
	22.66 Hz	130.375	0.016094787	0.013339817	0.015128928	0.015027268	0.016290421	0.014273764	0.015267703	0.021919986	0.014499846	0.011770237	0.000833856	0.009545805	0.022358672	0.019267843	0.01359595	0.008626476	0.006661466	0.007505	0.013947438	0.009254677	0.019670318	0.002505497	0.013723008	0.004016839	0.006865474	0.016694397	0.005447519	0.010083314	0.01402493	0.00999764	0.006879422	0.007333789	0.007404178	0.01029365	0.009571583	0.0064859	0.012113174	0.005954383	0.015175623	0.016537038	0.012191293	0.013342365	0.006717897	0.009842118	0.014235347	0.007955924	0.007352283
	22.66 Hz	130.125	0.016094787	0.013339817	0.015128928	0.015027268	0.016290421	0.014273764	0.015267703	0.021919986	0.014499846	0.011770237	0.000833856	0.009545805	0.022358672	0.019267843	0.01359595	0.008626476	0.006661466	0.007505	0.013947438	0.009254677	0.019670318	0.002505497	0.013723008	0.004016839	0.006865474	0.016694397	0.005447519	0.010083314	0.01402493	0.00999764	0.006879422	0.007333789	0.007404178	0.01029365	0.009571583	0.0064859	0.012113174	0.005954383	0.015175623	0.016537038	0.012191293	0.013342365	0.006717897	0.009842118	0.014235347	0.007955924	0.007352283
	22.66 Hz	129.875	0.016094787	0.013339817	0.015128928	0.015027268	0.016290421	0.014273764	0.015267703	0.021919986	0.014499846	0.011770237	0.000833856	0.009545805	0.022358672	0.019267843	0.01359595	0.008626476	0.006661466	0.007505	0.013947438	0.009254677	0.019670318	0.002505497	0.013723008	0.004016839	0.006865474	0.016694397	0.005447519	0.010083314	0.01402493	0.00999764	0.006879422	0.007333789	0.007404178	0.01029365	0.009571583	0.0064859	0.012113174	0.005954383	0.015175623	0.016537038	0.012191293	0.013342365	0.006717897	0.009842118	0.014235347	0.007955924	0.007352283
	22.66 Hz	129.625	0.016094787	0.013339817	0.015128928	0.015027268	0.016290421	0.014273764	0.015267703	0.021919986	0.014499846	0.011770237	0.000833856	0.009545805	0.022358672	0.019267843	0.01359595	0.008626476	0.006661466	0.007505	0.013947438	0.009254677	0.019670318	0.002505497	0.013723008	0.004016839	0.006865474	0.016694397	0.005447519	0.010083314	0.01402493	0.00999764	0.006879422	0.007333789	0.007404178	0.01029365	0.009571583	0.0064859	0.012113174	0.005954383	0.015175623	0.016537038	0.012191293	0.013342365	0.006717897	0.009842118	0.014235347	0.007955924	0.007352283
	22.66 Hz	129.375	0.016094787	0.013339817	0.015128928	0.015027268	0.016290421	0.014273764	0.015267703	0.021919986	0.014499846	0.011770237	0.000833856	0.009545805	0.022358672	0.019267843	0.01359595	0.008626476	0.006661466	0.007505	0.013947438	0.009254677	0.019670318	0.002505497	0.013723008	0.004016839	0.006865474	0.016694397	0.005447519	0.010083314	0.01402493	0.00999764	0.006879422	0.007333789	0.007404178	0.01029365	0.009571583	0.0064859	0.012113174	0.005954383	0.015175623	0.016537038	0.012191293	0.013342365	0.006717897	0.009842118	0.014235347	0.007955924	0.007352283
	22.66 Hz	129.125	0.016094787	0.013339817	0.015128928	0.015027268	0.016290421	0.014273764	0.015267703	0.021919986	0.014499846	0.011770237	0.000833856	0.009545805	0.022358672	0.019267843	0.01359595	0.008626476	0.006661466	0.007505	0.013947438	0.009254677	0.019670318	0.002505497	0.013723008	0.004016839	0.006865474	0.016694397	0.005447519	0.010083314	0.01402493	0.00999764	0.006879422	0.007333789	0.007404178	0.01029365	0.009571583	0.0064859	0.012113174	0.005954383	0.015175623	0.016537038	0.012191293	0.013342365	0.006717897	0.009842118	0.014235347	0.007955924	0.007352283
	22.66 Hz	128.875	0.016094787	0.013339817	0.015128928	0.015027268	0.016290421	0.014273764	0.015267703	0.021919986	0.014499846	0.011770237	0.000833856	0.009545805	0.022358672	0.019267843	0.01359595	0.008626476	0.006661466	0.007505	0.013947438	0.009254677	0.019670318	0.002505497	0.013723008	0.004016839	0.006865474	0.016694397	0.005447519	0.010083314	0.01402493	0.00999764	0.006879422	0.007333789	0.007404178	0.01029365	0.009571583	0.0064859	0.012113174	0.005954383	0.015175623	0.016537038	0.012191293	0.013342365	0.006717897	0.009842118	0.014235347	0.007955924	0.007352283
	22.66 Hz	128.625	0.016094787	0.013339817	0.015128928	0.015027268	0.016290421	0.014273764	0.015267703	0.021919986	0.014499846	0.011770237	0.000833856	0.009545805	0.022358672	0.019267843	0.01359595	0.008626476	0.006661466	0.007505	0.013947438	0.009254677	0.019670318	0.002505497	0.013723008	0.004016839	0.006865474	0.016694397	0.005447519	0.010083314	0.01402493	0.00999764	0.006879422	0.007333789	0.007404178	0.01029365	0.009571583	0.0064859	0.012113174	0.005954383	0.015175623	0.016537038	0.012191293	0.013342365	0.006717897	0.009842118	0.014235347	0.007955924	0.007352283
	22.66 Hz	128.375	0.016094787	0.013339817	0.015128928	0.015027268	0.016290421	0.014273764	0.015267703	0.021919986	0.014499846	0.011770237	0.000833856	0.009545805	0.022358672	0.019267843	0.01359595	0.008626476	0.006661466	0.007505	0.013947438	0.009254677	0.019670318	0.002505497	0.013723008	0.004016839	0.006865474	0.016694397	0.005447519	0.010083314	0.01402493	0.00999764	0.006879422	0.007333789	0.007404178	0.01029365	0.009571583	0.0064859	0.012113174	0.005954383	0.015175623	0.016537038	0.012191293	0.013342365	0.006717897	0.009842118	0.014235347	0.007955924	0.007352283
	22.66 Hz	128.125	0.016094787	0.013339817	0.015128928	0.015027268	0.016290421	0.014273764	0.015267703	0.021919986	0.014499846	0.011770237	0.000833856	0.009545805	0.022358672	0.019267843	0.01359595	0.008626476	0.006661466	0.007505	0.013947438	0.009254677	0.019670318	0.002505497	0.013723008	0.004016839	0.006865474	0.016694397	0.005447519	0.010083314	0.01402493	0.00999764	0.006879422	0.007333789	0.007404178	0.01029365	0.009571583	0.0064859	0.012113174	0.005954383	0.015175623	0.016537038	0.012191293	0.013342365	0.006717897	0.009842118	0.014235347	0.007955924	0.007352283
	22.66 Hz	127.875	0.016094787	0.013339817	0.015128928	0.015027268	0.016290421	0.014273764	0.015267703	0.021919986	0.014499846	0.011770237	0.000833856	0.009545805	0.022358672	0.019267843	0.01359595	0.008626476	0.006661466	0.007505	0.013947438	0.009254677	0.019670318	0.002505497	0.013723008	0.004016839	0.006865474	0.016694397	0.005447519	0.010083314	0.01402493	0.00999764	0.006879422	0.007333789	0.007404178	0.01029365	0.009571583	0.0064859	0.012113174	0.005954383	0.015175623	0.016537038	0.012191293	0.013342365	0.006717897	0.009842118	0.014235347	0.007955924	0.007352283
	22.66 Hz	127.625	0.016094787	0.013339817	0.015128928	0.015027268	0.016290421	0.014273764	0.015267703	0.021919986	0.014499846	0.011770237	0.000833856	0.009545805	0.022358672	0.019267843	0.01359595	0.008626476	0.006661466	0.007505	0.013947438	0.009254677	0.019670318	0.002505497	0.013723008	0.004016839	0.006865474	0.016694397	0.005447519	0.010083314	0.01402493	0.00999764	0.006879422	0.007333789	0.007404178	0.01029365	0.009571583	0.0064859	0.012113174	0.005954383	0.015175623	0.016537038	0.012191293	0.013342365	0.006717897	0.009842118	0.014235347	0.007955924	0.007352283
	22.66 Hz	127.375	0.016094787	0.013339817	0.015128928	0.015027268	0.016290421	0.014273764	0.015267703	0.021919986	0.014499846	0.011770237	0.000833856	0.009545805	0.022358672	0.019267843	0.01359595	0.008626476	0.006661466	0.007505	0.013947438	0.009254677	0.019670318	0.002505497	0.013723008	0.004016839	0.006865474	0.016694397	0.005447519	0.010083314	0.01402493	0.00999764	0.006879422	0.007333789	0.007404178	0.01029365	0.009571583	0.0064859	0.012113174	0.005954383	0.015175623	0.016537038	0.012191293	0.013342365	0.006717897	0.009842118	0.014235347	0.007955924	0.007352283
	22.66 Hz	127.125	0.016094787	0.013339817	0.015128928	0.015027268	0.016290421	0.014273764	0.015267703	0.021919986	0.014499846	0.011770237	0.000833856	0.009545805	0.022358672	0.019267843	0.01359595	0.008626476	0.006661466	0.007505	0.013947438	0.009254677	0.019670318	0.002505497	0.013723008	0.004016839	0.006865474	0.016694397	0.005447519	0.010083314	0.01402493	0.00999764	0.006879422	0.007333789	0.007404178	0.01029365	0.009571583	0.0064859	0.012113174	0.005954383	0.015175623	0.016537038	0.012191293	0.013342365	0.006717897	0.009842118	0.014235347	0.007955924	0.007352283
	22.66 Hz	126.875	0.016094787	0.013339817	0.015128928	0.015027268	0.016290421	0.014273764	0.015267703	0.021919986	0.014499846	0.011770237	0.000833856	0.009545805	0.022358672	0.019267843	0.01359595	0.008626476	0.006661466	0.007505	0.013947438	0.009254677	0.019670318	0.002505497	0.013723008	0.004016839	0.006865474	0.016694397	0.005447519	0.010083314	0.01402493	0.00999764	0.006879422	0.007333789	0.007404178	0.01029365	0.009571583	0.0064859	0.012113174	0.005954383	0.015175623	0.016537038	0.012191293	0.013342365	0.006717897	0.009842118	0.014235347	0.007955924	0.007352283
	22.66 Hz	126.625	0.016094787	0.013339817	0.015128928	0.015027268	0.016290421	0.014273764	0.015267703	0.021919986	0.014499846	0.011770237	0.000833856	0.009545805	0.022358672	0.019267843	0.01359595	0.008626476	0.006661466	0.007505	0.013947438	0.009254677	0.019670318	0.002505497	0.013723008	0.004016839	0.006865474	0.016694397	0.005447519	0.010083314	0.01402493	0.00999764	0.006879422	0.007333789	0.007404178	0.01029365	0.009571583	0.0064859	0.012113174	0.005954383	0.015175623	0.016537038	0.012191293	0.013342365	0.006717897	0.009842118	0.014235347	0.007955924	0.007352283
	22.66 Hz	126.375	0.016094787	0.013339817	0.015128928	0.015027268	0.016290421	0.014273764	0.015267703	0.021919986	0.014499846	0.011770237	0.000833856	0.009545805	0.022358672	0.019267843	0.01359595	0.008626476	0.006661466	0.007505	0.013947438	0.009254677	0.019670318	0.002505497	0.013723008	0.004016839	0.006865474	0.016694397	0.005447519	0.010083314	0.01402493	0.00999764	0.006879422	0.007333789	0.007404178	0.01029365	0.009571583	0.0064859	0.012113174	0.005954383	0.015175623	0.016537038	0.012191293	0.013342365	0.006717897	0.009842118	0.014235347	0.007955924	0.007352283
	22.66 Hz	126.125	0.016094787	0.013339817	0.015128928	0.015027268	0.016290421	0.014273764	0.015267703	0.021919986	0.014499846	0.011770237	0.000833856	0.009545805	0.022358672	0.019267843	0.01359595	0.008626476	0.006661466	0.007505	0.013947438	0.009254677	0.019670318	0.002505497	0.013723008	0.004016839	0.006865474	0.016694397	0.005447519	0.010083314	0.01402493	0.00999764	0.006879422	0.007333789	0.007404178	0.01029365	0.009571583	0.0064859	0.012113174	0.005954383	0.015175623	0.016537038	0.012191293	0.013342365	0.006717897	0.009842118	0.014235347	0.007955924	0.007352283
	22.66 Hz	125.875	0.016094787	0.013339817	0.015128928	0.015027268	0.016290421	0.014273764	0.015267703	0.021919986	0.014499846	0.011770237	0.000833856	0.009545805	0.022358672	0.019267843	0.01359595	0.008626476	0.006661466	0.007505	0.013947438	0.009254677	0.019670318	0.002505497	0.013723008	0.004016839	0.006865474	0.016694397	0.005447519	0.010083314	0.01402493	0.00999764	0.006879422	0.007333789	0.007404178	0.01029365	0.009571583	0.0064859	0.012113174	0.005954383	0.015175623	0.016537038	0.012191293	0.013342365	0.006717897	0.009842118	0.014235347	0.007955924	0.007352283
	22.66 Hz	125.625	0.016094787	0.013339817	0.015128928	0.015027268	0.016290421	0.014273764	0.015267703	0.021919986	0.014499846	0.011770237	0.000833856	0.009545805	0.022358672	0.019267843	0.01359595	0.008626476	0.006661466	0.007505	0.013947438	0.009254677	0.019670318	0.002505497	0.013723008	0.004016839	0.006865474	0.016694397	0.005447519	0.010083314	0.01402493	0.00999764	0.006879422	0.007333789	0.007404178	0.01029365	0.009571583	0.0064859	0.012113174	0.005954383	0.015175623	0.016537038	0.012191293	0.013342365	0.006717897	0.009842118	0.014235347	0.007955924	0.007352283
	22.66 Hz	125.375	0.016094787	0.013339817	0.015128928	0.015027268	0.016290421	0.014273764	0.015267703	0.021919986	0.014499846	0.011770237	0.000833856	0.009545805	0.022358672	0.019267843	0.01359595	0.008626476	0.006661466	0.007505	0.013947438	0.009254677	0.019670318	0.002505497	0.013723008	0.004016839	0.006865474	0.016694397	0.005447519	0.010083314	0.01402493	0.00999764	0.006879422	0.007333789	0.007404178	0.01029365	0.009571583	0.0064859	0.012113174	0.005954383	0.015175623	0.016537038	0.012191293	0.013342365	0.006717897	0.009842118	0.014235347	0.007955924	0.007352283
	22.66 Hz	125.125	0.016094787	0.013339817	0.015128928	0.015027268	0.016290421	0.014273764	0.015267703	0.021919986	0.014499846	0.011770237	0.000833856	0.009545805	0.022358672	0.019267843	0.01359595	0.008626476	0.006661466	0.007505	0.013947438	0.009254677	0.019670318	0.002505497	0.013723008	0.004016839	0.006865474	0.016694397	0.005447519	0.010083314	0.01402493	0.00999764	0.006879422	0.007333789	0.007404178	0.01029365	0.009571583	0.0064859	0.012113174	0.005954383	0.015175623	0.016537038	0.012191293	0.013342365	0.006717897	0.009842118	0.014235347	0.007955924	0.007352283
	22.66 Hz	124.875	0.016094787	0.013339817	0.015128928	0.015027268	0.016290421	0.014273764	0.015267703	0.021919986	0.014499846	0.011770237	0.000833856	0.009545805	0.022358672	0.019267843	0.01359595	0.008626476	0.006661466	0.007505	0.013947438	0.009254677	0.019670318	0.002505497	0.013723008	0.004016839	0.006865474	0.016694397	0.005447519	0.010083314	0.01402493	0.00999764	0.006879422	0.007333789	0.007404178	0.01029365	0.009571583	0.0064859	0.012113174	0.005954383	0.015175623	0.016537038	0.012191293	0.013342365	0.006717897	0.009842118	0.014235347	0.007955924	0.007352283
	22.66 Hz	124.625	0.016094787	0.013339817	0.015128928	0.015027268	0.016290421	0.014273764	0.015267703	0.021919986	0.014499846	0.011770237	0.000833856	0.009545805	0.022358672	0.019267843	0.01359595	0.008626476	0.006661466	0.007505	0.013947438	0.009254677	0.019670318	0.002505497	0.013723008	0.004016839	0.006865474	0.016694397	0.005447519	0.010083314	0.01402493	0.00999764	0.006879422	0.007333789	0.007404178	0.01029365	0.009571583	0.0064859	0.012113174	0.005954383	0.015175623	0.016537038	0.012191293	0.013342365	0.006717897	0.009842118	0.014235347	0.007955924	0.007352283
	22.66 Hz	124.375	0.016094787	0.013339817	0.015128928	0.015027268	0.016290421	0.014273764	0.015267703	0.021919986	0.014499846	0.011770237	0.000833856	0.009545805	0.022358672	0.019267843	0.01359595	0.008626476	0.006661466	0.007505	0.013947438	0.009254677	0.019670318	0.002505497	0.013723008	0.004016839	0.006865474	0.016694397	0.005447519	0.010083314	0.01402493	0.00999764	0.006879422	0.007333789	0.007404178	0.01029365	0.009571583	0.0064859	0.012113174	0.005954383	0.015175623	0.016537038	0.012191293	0.013342365	0.006717897	0.009842118	0.014235347	0.007955924	0.007352283
	22.66 Hz	124.125	0.016094787	0.013339817	0.015128928	0.015027268	0.016290421	0.014273764	0.015267703	0.021919986	0.014499846	0.011770237	0.000833856	0.009545805	0.022358672	0.019267843	0.01359595	0.008626476	0.006661466	0.007505	0.013947438	0.009254677	0.019670318	0.002505497	0.013723008	0.004016839	0.006865474	0.016694397	0.005447519	0.010083314	0.01402493	0.00999764	0.006879422	0.007333789	0.007404178	0.01029365	0.009571583	0.0064859	0.012113174	0.005954383	0.015175623	0.016537038	0.012191293	0.013342365	0.006717897	0.009842118	0.014235347	0.007955924	0.007352283
	22.66 Hz	123.875	0.016094787	0.013339817	0.015128928	0.015027268	0.016290421	0.014273764	0.015267703	0.021919986	0.014499846	0.011770237	0.000833856	0.009545805	0.022358672	0.019267843	0.01359595	0.008626476	0.006661466	0.007505	0.013947438	0.009254677	0.019670318	0.002505497	0.013723008	0.004016839	0.006865474	0.016694397	0.005447519	0.010083314	0.01402493	0.00999764	0.006879422	0.007333789	0.007404178	0.01029365	0.009571583	0.0064859	0.012113174	0.005954383	0.015175623	0.016537038	0.012191293	0.013342365	0.006717897	0.009842118	0.014235347	0.007955924	0.007352283
	22.66 Hz	123.625	0.016094787	0.013339817	0.015128928	0.015027268	0.016290421	0.014273764	0.015267703	0.021919986	0.014499846	0.011770237	0.000833856	0.009545805	0.022358672	0.019267843	0.01359595	0.008626476	0.006661466	0.007505	0.013947438	0.009254677	0.019670318	0.002505497	0.013723008	0.004016839	0.006865474	0.016694397	0.005447519	0.010083314	0.01402493	0.00999764	0.006879422	0.007333789	0.007404178	0.01029365	0.009571583	0.0064859	0.012113174	0.005954383	0.015175623	0.016537038	0.012191293	0.013342365	0.006717897	0.009842118	0.014235347	0.007955924	0.007352283
	22.66 Hz	123.375	0.016094787	0.013339817	0.015128928	0.015027268	0.016290421	0.014273764	0.015267703	0.021919986	0.014499846	0.011770237	0.000833856	0.009545805	0.022358672	0.019267843	0.01359595	0.008626476	0.006661466	0.007505	0.013947438	0.009254677	0.019670318	0.002505497	0.013723008	0.004016839	0.006865474	0.016694397	0.005447519	0.010083314	0.01402493	0.00999764	0.006879422	0.007333789	0.007404178	0.01029365	0.009571583	0.0064859	0.012113174	0.005954383	0.015175623	0.016537038	0.012191293	0.013342365	0.006717897	0.009842118	0.014235347	0.007955924	0.007352283
	22.66 Hz	123.125	0.016094787	0.013339817	0.015128928	0.015027268	0.016290421	0.014273764	0.015267703	0.021919986	0.014499846	0.011770237	0.000833856	0.009545805	0.022358672	0.019267843	0.01359595	0.008626476	0.006661466	0.007505	0.013947438	0.009254677	0.019670318	0.002505497	0.013723008	0.004016839	0.006865474	0.016694397	0.005447519	0.010083314	0.01402493	0.00999764	0.006879422	0.007333789	0.007404178	0.01029365	0.009571583	0.0064859	0.012113174	0.005954383	0.015175623	0.016537038	0.012191293	0.013342365	0.006717897	0.009842118	0.014235347	0.007955924	0.007352283
	22.66 Hz	122.875	0.016094787	0.013339817	0.015128928	0.015027268	0.016290421	0.014273764	0.015267703	0.021919986	0.014499846	0.011770237	0.000833856	0.009545805	0.022358672	0.019267843	0.01359595	0.008626476	0.006661466	0.007505	0.013947438	0.009254677	0.019670318	0.002505497	0.013723008	0.004016839	0.006865474	0.016694397	0.005447519	0.010083314	0.01402493	0.00999764	0.006879422	0.007333789	0.007404178	0.01029365	0.009571583	0.0064859	0.012113174	0.005954383	0.015175623	0.016537038	0.012191293	0.013342365	0.006717897	0.009842118	0.014235347	0.007955924	0.007352283
	22.66 Hz	122.625	0.016094787	0.013339817	0.015128928	0.015027268	0.016290421	0.014273764	0.015267703	0.021919986	0.014499846	0.011770237	0.000833856	0.009545805	0.022358672	0.019267843	0.01359595	0.008626476	0.006661466	0.007505	0.013947438	0.009254677	0.019670318	0.002505497	0.013723008	0.004016839	0.006865474	0.016694397	0.005447519	0.010083314	0.01402493	0.00999764	0.006879422	0.007333789	0.007404178	0.01029365	0.009571583	0.0064859	0.012113174	0.005954383	0.015175623	0.016537038	0.012191293	0.013342365	0.006717897	0.009842118	0.014235347	0.007955924	0.007352283
	22.66 Hz	122.375	0.016094787	0.013339817	0.015128928	0.015027268	0.016290421	0.014273764	0.015267703	0.021919986	0.014499846	0.011770237	0.000833856	0.009545805	0.022358672	0.019267843	0.01359595	0.008626476	0.006661466	0.007505	0.013947438	0.009254677	0.019670318	0.002505497	0.013723008	0.004016839	0.006865474	0.016694397	0.005447519	0.010083314	0.01402493	0.00999764	0.006879422	0.007333789	0.007404178	0.01029365	0.009571583	0.0064859	0.012113174	0.005954383	0.015175623	0.016537038	0.012191293	0.013342365	0.006717897	0.009842118	0.014235347	0.007955924	0.007352283
	22.66 Hz	122.125	0.016094787	0.013339817	0.015128928	0.015027268	0.016290421	0.014273764	0.015267703	0.021919986	0.014499846	0.011770237	0.000833856	0.009545805	0.022358672	0.019267843	0.01359595	0.008626476	0.006661466	0.007505	0.013947438	0.009254677	0.019670318	0.002505497	0.013723008	0.004016839	0.006865474	0.016694397	0.005447519	0.010083314	0.01402493	0.00999764	0.006879422	0.007333789	0.007404178	0.01029365	0.009571583	0.0064859	0.012113174	0.005954383	0.015175623	0.016537038	0.012191293	0.013342365	0.006717897	0.009842118	0.014235347	0.007955924	0.007352283
	22.66 Hz	121.875	0.016094787	0.013339817	0.015128928	0.015027268	0.016290421	0.014273764	0.015267703	0.021919986	0.014499846	0.011770237	0.000833856	0.009545805	0.022358672	0.019267843	0.01359595	0.008626476	0.006661466	0.007505	0.013947438	0.009254677	0.019670318	0.002505497	0.013723008	0.004016839	0.006865474	0.016694397	0.005447519	0.010083314	0.01402493	0.00999764	0.006879422	0.007333789	0.007404178	0.01029365	0.009571583	0.0064859	0.012113174	0.005954383	0.015175623	0.016537038	0.012191293	0.013342365	0.006717897	0.009842118	0.014235347	0.007955924	0.007352283
	22.66 Hz	121.625	0.016094787	0.013339817	0.015128928	0.015027268	0.016290421	0.014273764	0.015267703	0.021919986	0.014499846	0.011770237	0.000833856	0.009545805	0.022358672	0.019267843	0.01359595	0.008626476	0.006661466	0.007505	0.013947438	0.009254677	0.019670318	0.002505497	0.013723008	0.004016839	0.006865474	0.016694397	0.005447519	0.010083314	0.01402493	0.00999764	0.006879422	0.007333789	0.007404178	0.01029365	0.009571583	0.0064859	0.012113174	0.005954383	0.015175623	0.016537038	0.012191293	0.013342365	0.006717897	0.009842118	0.014235347	0.007955924	0.007352283
	22.66 Hz	121.375	0.016094787	0.013339817	0.015128928	0.015027268	0.016290421	0.014273764	0.015267703	0.021919986	0.014499846	0.011770237	0.000833856	0.009545805	0.022358672	0.019267843	0.01359595	0.008626476	0.006661466	0.007505	0.013947438	0.009254677	0.019670318	0.002505497	0.013723008	0.004016839	0.006865474	0.016694397	0.005447519	0.010083314	0.01402493	0.00999764	0.006879422	0.007333789	0.007404178	0.01029365	0.009571583	0.0064859	0.012113174	0.005954383	0.015175623	0.016537038	0.012191293	0.013342365	0.006717897	0.009842118	0.014235347	0.007955924	0.007352283
	22.66 Hz	121.125	0.016094787	0.013339817	0.015128928	0.015027268	0.016290421	0.014273764	0.015267703	0.021919986	0.014499846	0.011770237	0.000833856	0.009545805	0.022358672	0.019267843	0.01359595	0.008626476	0.006661466	0.007505	0.013947438	0.009254677	0.019670318	0.002505497	0.013723008	0.004016839	0.006865474	0.016694397	0.005447519	0.010083314	0.01402493	0.00999764	0.006879422	0.007333789	0.007404178	0.01029365	0.009571583	0.0064859	0.012113174	0.005954383	0.015175623	0.016537038	0.012191293	0.013342365	0.006717897	0.009842118	0.014235347	0.007955924	0.007352283
	22.66 Hz	120.875	0.016094787	0.013339817	0.015128928	0.015027268	0.016290421	0.014273764	0.015267703	0.021919986	0.014499846	0.011770237	0.000833856	0.009545805	0.022358672	0.019267843	0.01359595	0.008626476	0.006661466	0.007505	0.013947438	0.009254677	0.019670318	0.002505497	0.013723008	0.004016839	0.006865474	0.016694397	0.005447519	0.010083314	0.01402493	0.00999764	0.006879422	0.007333789	0.007404178	0.01029365	0.009571583	0.0064859	0.012113174	0.005954383	0.015175623	0.016537038	0.012191293	0.013342365	0.006717897	0.009842118	0.014235347	0.007955924	0.007352283
	22.66 Hz	120.625	0.016094787	0.013339817	0.015128928	0.015027268	0.016290421	0.014273764	0.015267703	0.021919986	0.014499846	0.011770237	0.000833856	0.009545805	0.022358672	0.019267843	0.01359595	0.008626476	0.006661466	0.007505	0.013947438	0.009254677	0.019670318	0.002505497	0.013723008	0.004016839	0.006865474	0.016694397	0.005447519	0.010083314	0.01402493	0.00999764	0.006879422	0.007333789	0.007404178	0.01029365	0.009571583	0.0064859	0.012113174	0.005954383	0.015175623	0.016537038	0.012191293	0.013342365	0.006717897	0.009842118	0.014235347	0.007955924	0.007352283
	22.66 Hz	120.375	0.016094787	0.013339817	0.015128928	0.015027268	0.016290421	0.014273764	0.015267703	0.021919986	0.014499846	0.011770237	0.000833856	0.009545805	0.022358672	0.019267843	0.01359595	0.008626476	0.006661466	0.007505	0.013947438	0.009254677	0.019670318	0.002505497	0.013723008	0.004016839	0.006865474	0.016694397	0.005447519	0.010083314	0.01402493	0.00999764	0.006879422	0.007333789	0.007404178	0.01029365	0.009571583	0.0064859	0.012113174	0.005954383	0.015175623	0.016537038	0.012191293	0.013342365	0.006717897	0.009842118	0.014235347	0.007955924	0.007352283
	22.66 Hz	120.125	0.016094787	0.013339817	0.015128928	0.015027268	0.016290421	0.014273764	0.015267703	0.021919986	0.014499846	0.011770237	0.000833856	0.009545805	0.022358672	0.019267843	0.01359595	0.008626476	0.006661466	0.007505	0.013947438	0.009254677	0.019670318	0.002505497	0.013723008	0.004016839	0.006865474	0.016694397	0.005447519	0.010083314	0.01402493	0.00999764	0.006879422	0.007333789	0.007404178	0.01029365	0.009571583	0.0064859	0.012113174	0.005954383	0.015175623	0.016537038	0.012191293	0.013342365	0.006717897	0.009842118	0.014235347	0.007955924	0.007352283
	22.66 Hz	119.875	0.016094787	0.013339817	0.015128928	0.015027268	0.016290421	0.014273764	0.015267703	0.021919986	0.014499846	0.011770237	0.000833856	0.009545805	0.022358672	0.019267843	0.01359595	0.008626476	0.006661466	0.007505	0.013947438	0.009254677	0.019670318	0.002505497	0.013723008	0.004016839	0.006865474	0.016694397	0.005447519	0.010083314	0.01402493	0.00999764	0.006879422	0.007333789	0.007404178	0.01029365	0.009571583	0.0064859	0.012113174	0.005954383	0.015175623	0.016537038	0.012191293	0.013342365	0.006717897	0.009842118	0.014235347	0.007955924	0.007352283
	22.66 Hz	119.625	0.016094787	0.013339817	0.015128928	0.015027268	0.016290421	0.014273764	0.015267703	0.021919986	0.014499846	0.011770237	0.000833856	0.009545805	0.022358672	0.019267843	0.01359595	0.008626476	0.006661466	0.007505	0.013947438	0.009254677	0.019670318	0.002505497	0.013723008	0.004016839	0.006865474	0.016694397	0.005447519	0.010083314	0.01402493	0.00999764	0.006879422	0.007333789	0.007404178	0.01029365	0.009571583	0.0064859	0.012113174	0.005954383	0.015175623	0.016537038	0.012191293	0.013342365	0.006717897	0.009842118	0.014235347	0.007955924	0.007352283
	22.66 Hz	119.375	0.016094787	0.013339817	0.015128928	0.015027268	0.016290421	0.014273764	0.015267703	0.021919986	0.014499846	0.011770237	0.000833856	0.009545805	0.022358672	0.019267843	0.01359595	0.008626476	0.006661466	0.007505	0.013947438	0.009254677	0.019670318	0.002505497	0.013723008	0.004016839	0.006865474	0.016694397	0.005447519	0.010083314	0.01402493	0.00999764	0.006879422	0.007333789	0.007404178	0.01029365	0.009571583	0.0064859	0.012113174	0.005954383	0.015175623	0.016537038	0.012191293	0.013342365	0.006717897	0.009842118	0.014235347	0.007955924	0.007352283
	22.66 Hz	119.125	0.016094787	0.013339817	0.015128928	0.015027268	0.016290421	0.014273764	0.015267703	0.021919986	0.014499846	0.011770237	0.000833856	0.009545805	0.022358672	0.019267843	0.01359595	0.008626476	0.006661466	0.007505	0.013947438	0.009254677	0.019670318	0.002505497	0.013723008	0.004016839	0.006865474	0.016694397	0.005447519	0.010083314	0.01402493	0.00999764	0.006879422	0.007333789	0.007404178	0.01029365	0.009571583	0.0064859	0.012113174	0.005954383	0.015175623	0.016537038	0.012191293	0.013342365	0.006717897	0.009842118	0.014235347	0.007955924	0.007352283
	22.66 Hz	118.875	0.016094787	0.013339817	0.015128928	0.015027268	0.016290421	0.014273764	0.015267703	0.021919986	0.014499846	0.011770237	0.000833856	0.009545805	0.022358672	0.019267843	0.01359595	0.008626476	0.006661466	0.007505	0.013947438	0.009254677	0.019670318	0.002505497	0.013723008	0.004016839	0.006865474	0.016694397	0.005447519	0.010083314	0.01402493	0.00999764	0.006879422	0.007333789	0.007404178	0.01029365	0.009571583	0.0064859	0.012113174	0.005954383	0.015175623	0.016537038	0.012191293	0.013342365	0.006717897	0.009842118	0.014235347	0.007955924	0.007352283
	22.66 Hz	118.625	0.016094787	0.013339817	0.015128928	0.015027268	0.016290421	0.014273764	0.015267703	0.021919986	0.014499846	0.011770237	0.000833856	0.009545805	0.022358672	0.019267843	0.01359595	0.008626476	0.006661466	0.007505	0.013947438	0.009254677	0.019670318	0.002505497	0.013723008	0.004016839	0.006865474	0.016694397	0.005447519	0.010083314	0.01402493	0.00999764	0.006879422	0.007333789	0.007404178	0.01029365	0.009571583	0.0064859	0.012113174	0.005954383	0.015175623	0.016537038	0.012191293	0.013342365	0.006717897	0.009842118	0.014235347	0.007955924	0.007352283
	22.66 Hz	118.375	0.016094787	0.013339817	0.015128928	0.015027268	0.016290421	0.014273764	0.015267703	0.021919986	0.014499846	0.011770237	0.000833856	0.009545805	0.022358672	0.019267843	0.01359595	0.008626476	0.006661466	0.007505	0.013947438	0.009254677	0.019670318	0.002505497	0.013723008	0.004016839	0.006865474	0.016694397	0.005447519	0.010083314	0.01402493	0.00999764	0.006879422	0.007333789	0.007404178	0.01029365	0.009571583	0.0064859	0.012113174	0.005954383	0.015175623	0.016537038	0.012191293	0.013342365	0.006717897	0.009842118	0.014235347	0.007955924	0.007352283
	22.66 Hz	118.125	0.016094787	0.013339817	0.015128928	0.015027268	0.016290421	0.014273764	0.015267703	0.021919986	0.014499846	0.011770237	0.000833856	0.009545805	0.022358672	0.019267843	0.01359595	0.008626476	0.006661466	0.007505	0.013947438	0.009254677	0.019670318	0.002505497	0.013723008	0.004016839	0.006865474	0.016694397	0.005447519	0.010083314	0.01402493	0.00999764	0.006879422	0.007333789	0.007404178	0.01029365	0.009571583	0.0064859	0.012113174	0.005954383	0.015175623	0.016537038	0.012191293	0.013342365	0.006717897	0.009842118	0.014235347	0.007955924	0.007352283
	22.66 Hz	117.875	0.016094787	0.013339817	0.015128928	0.015027268	0.016290421	0.014273764	0.015267703	0.021919986	0.014499846	0.011770237	0.000833856	0.009545805	0.022358672	0.019267843	0.01359595	0.008626476	0.006661466	0.007505	0.013947438	0.009254677	0.019670318	0.002505497	0.013723008	0.004016839	0.006865474	0.016694397	0.005447519	0.010083314	0.01402493	0.00999764	0.006879422	0.007333789	0.007404178	0.01029365	0.009571583	0.0064859	0.012113174	0.005954383	0.015175623	0.016537038	0.012191293	0.013342365	0.006717897	0.009842118	0.014235347	0.007955924	0.007352283
	22.66 Hz	117.625	0.016094787	0.013339817	0.015128928	0.015027268	0.016290421	0.014273764	0.015267703	0.021919986	0.014499846	0.011770237	0.000833856	0.009545805	0.022358672	0.019267843	0.01359595	0.008626476	0.006661466	0.007505	0.013947438	0.009254677	0.019670318	0.002505497	0.013723008	0.004016839	0.006865474	0.016694397	0.005447519	0.010083314	0.01402493	0.00999764	0.006879422	0.007333789	0.007404178	0.01029365	0.009571583	0.0064859	0.012113174	0.005954383	0.015175623	0.016537038	0.012191293	0.013342365	0.006717897	0.009842118	0.014235347	0.007955924	0.007352283
	22.66 Hz	117.375	0.016094787	0.013339817	0.015128928	0.015027268	0.016290421	0.014273764	0.015267703	0.021919986	0.014499846	0.011770237	0.000833856	0.009545805	0.022358672	0.019267843	0.01359595	0.008626476	0.006661466	0.007505	0.013947438	0.009254677	0.019670318	0.002505497	0.013723008	0.004016839	0.006865474	0.016694397	0.005447519	0.010083314	0.01402493	0.00999764	0.006879422	0.007333789	0.007404178	0.01029365	0.009571583	0.0064859	0.012113174	0.005954383	0.015175623	0.016537038	0.012191293	0.013342365	0.006717897	0.009842118	0.014235347	0.007955924	0.007352283
	22.66 Hz	117.125	0.016094787	0.013339817	0.015128928	0.015027268	0.016290421	0.014273764	0.015267703	0.021919986	0.014499846	0.011770237	0.000833856	0.009545805	0.022358672	0.019267843	0.01359595	0.008626476	0.006661466	0.007505	0.013947438	0.009254677	0.019670318	0.002505497	0.013723008	0.004016839	0.006865474	0.016694397	0.005447519	0.010083314	0.01402493	0.00999764	0.006879422	0.007333789	0.007404178	0.01029365	0.009571583	0.0064859	0.012113174	0.005954383	0.015175623	0.016537038	0.012191293	0.013342365	0.006717897	0.009842118	0.014235347	0.007955924	0.007352283
	22.66 Hz	116.875	0.016094787	0.013339817	0.015128928	0.015027268	0.016290421	0.014273764	0.015267703	0.021919986	0.014499846	0.011770237	0.000833856	0.009545805	0.022358672	0.019267843	0.01359595	0.008626476	0.006661466	0.007505	0.013947438	0.009254677	0.019670318	0.002505497	0.013723008	0.004016839	0.006865474	0.016694397	0.005447519	0.010083314	0.01402493	0.00999764	0.006879422	0.007333789	0.007404178	0.01029365	0.009571583	0.0064859	0.012113174	0.005954383	0.015175623	0.016537038	0.012191293	0.013342365	0.006717897	0.009842118	0.014235347	0.007955924	0.007352283
	22.66 Hz	116.625	0.016094787	0.013339817	0.015128928	0.015027268	0.016290421	0.014273764	0.015267703	0.021919986	0.014499846	0.011770237	0.000833856	0.009545805	0.022358672	0.019267843	0.01359595	0.008626476	0.006661466	0.007505	0.013947438	0.009254677	0.019670318	0.002505497	0.013723008	0.004016839	0.006865474	0.016694397	0.005447519	0.010083314	0.01402493	0.00999764	0.006879422	0.007333789	0.007404178	0.01029365	0.009571583	0.0064859	0.012113174	0.005954383	0.015175623	0.016537038	0.012191293	0.013342365	0.006717897	0.009842118	0.014235347	0.007955924	0.007352283
	22.66 Hz	116.375	0.016094787	0.013339817	0.015128928	0.015027268	0.016290421	0.014273764	0.015267703	0.021919986	0.014499846	0.011770237	0.000833856	0.009545805	0.022358672	0.019267843	0.01359595	0.008626476	0.006661466	0.007505	0.013947438	0.009254677	0.019670318	0.002505497	0.013723008	0.004016839	0.006865474	0.016694397	0.005447519	0.010083314	0.01402493	0.00999764	0.006879422	0.007333789	0.007404178	0.01029365	0.009571583	0.0064859	0.012113174	0.005954383	0.015175623	0.016537038	0.012191293	0.013342365	0.006717897	0.009842118	0.014235347	0.007955924	0.007352283
	22.66 Hz	116.125	0.016094787	0.013339817	0.015128928	0.015027268	0.016290421	0.014273764	0.015267703	0.021919986	0.014499846	0.011770237	0.000833856	0.009545805	0.022358672	0.019267843	0.01359595	0.008626476	0.006661466	0.007505	0.013947438	0.009254677	0.019670318	0.002505497	0.013723008	0.004016839	0.006865474	0.016694397	0.005447519	0.010083314	0.01402493	0.00999764	0.006879422	0.007333789	0.007404178	0.01029365	0.009571583	0.0064859	0.012113174	0.005954383	0.015175623	0.016537038	0.012191293	0.013342365	0.006717897	0.009842118	0.014235347	0.007955924	0.007352283
	22.66 Hz	115.875	0.016094787	0.013339817	0.015128928	0.015027268	0.016290421	0.014273764	0.015267703	0.021919986	0.014499846	0.011770237	0.000833856	0.009545805	0.022358672	0.019267843	0.01359595	0.008626476	0.006661466	0.007505	0.013947438	0.009254677	0.019670318	0.002505497	0.013723008	0.004016839	0.006865474	0.016694397	0.005447519	0.010083314	0.01402493	0.00999764	0.006879422	0.007333789	0.007404178	0.01029365	0.009571583	0.0064859	0.012113174	0.005954383	0.015175623	0.016537038	0.012191293	0.013342365	0.006717897	0.009842118	0.014235347	0.007955924	0.007352283
	22.66 Hz	115.625	0.016094787	0.013339817	0.015128928	0.015027268	0.016290421	0.014273764	0.015267703	0.021919986	0.014499846	0.011770237	0.000833856	0.009545805	0.022358672	0.019267843	0.01359595	0.008626476	0.006661466	0.007505	0.013947438	0.009254677	0.019670318	0.002505497	0.013723008	0.004016839	0.006865474	0.016694397	0.005447519	0.010083314	0.01402493	0.00999764	0.006879422	0.007333789	0.007404178	0.01029365	0.009571583	0.0064859	0.012113174	0.005954383	0.015175623	0.016537038	0.012191293	0.013342365	0.006717897	0.009842118	0.014235347	0.007955924	0.007352283
	22.66 Hz	115.375	0.016094787	0.013339817	0.015128928	0.015027268	0.016290421	0.014273764	0.015267703	0.021919986	0.014499846	0.011770237	0.000833856	0.009545805	0.022358672	0.019267843	0.01359595	0.008626476	0.006661466	0.007505	0.013947438	0.009254677	0.019670318	0.002505497	0.013723008	0.004016839	0.006865474	0.016694397	0.005447519	0.010083314	0.01402493	0.00999764	0.006879422	0.007333789	0.007404178	0.01029365	0.009571583	0.0064859	0.012113174	0.005954383	0.015175623	0.016537038	0.012191293	0.013342365	0.006717897	0.009842118	0.014235347	0.007955924	0.007352283
	22.66 Hz	115.125	0.016094787	0.013339817	0.015128928	0.015027268	0.016290421	0.014273764	0.015267703	0.021919986	0.014499846	0.011770237	0.000833856	0.009545805	0.022358672	0.019267843	0.01359595	0.008626476	0.006661466	0.007505	0.013947438	0.009254677	0.019670318	0.002505497	0.013723008	0.004016839	0.006865474	0.016694397	0.005447519	0.010083314	0.01402493	0.00999764	0.006879422	0.007333789	0.007404178	0.01029365	0.009571583	0.0064859	0.012113174	0.005954383	0.015175623	0.016537038	0.012191293	0.013342365	0.006717897	0.009842118	0.014235347	0.007955924	0.007352283
	22.66 Hz	114.875	0.016094787	0.013339817	0.015128928	0.015027268	0.016290421	0.014273764	0.015267703	0.021919986	0.014499846	0.011770237	0.000833856	0.009545805	0.022358672	0.019267843	0.01359595	0.008626476	0.006661466	0.007505	0.013947438	0.009254677	0.019670318	0.002505497	0.013723008	0.004016839	0.006865474	0.016694397	0.005447519	0.010083314	0.01402493	0.00999764	0.006879422	0.007333789	0.007404178	0.01029365	0.009571583	0.0064859	0.012113174	0.005954383	0.015175623	0.016537038	0.012191293	0.013342365	0.006717897	0.009842118	0.014235347	0.007955924	0.007352283
	22.66 Hz	114.625	0.016094787	0.013339817	0.015128928	0.015027268	0.016290421	0.014273764	0.015267703	0.021919986	0.014499846	0.011770237	0.000833856	0.009545805	0.022358672	0.019267843	0.01359595	0.008626476	0.006661466	0.007505	0.013947438	0.009254677	0.019670318	0.002505497	0.013723008	0.004016839	0.006865474	0.016694397	0.005447519	0.010083314	0.01402493	0.00999764	0.006879422	0.007333789	0.007404178	0.01029365	0.009571583	0.0064859	0.012113174	0.005954383	0.015175623	0.016537038	0.012191293	0.013342365	0.006717897	0.009842118	0.014235347	0.007955924	0.007352283
	22.66 Hz	114.375	0.016094787	0.013339817	0.015128928	0.015027268	0.016290421	0.014273764	0.015267703	0.021919986	0.014499846	0.011770237	0.000833856	0.009545805	0.022358672	0.019267843	0.01359595	0.008626476	0.006661466	0.007505	0.013947438	0.009254677	0.019670318	0.002505497	0.013723008	0.004016839	0.006865474	0.016694397	0.005447519	0.010083314	0.01402493	0.00999764	0.006879422	0.007333789	0.007404178	0.01029365	0.009571583	0.0064859	0.012113174	0.005954383	0.015175623	0.016537038	0.012191293	0.013342365	0.006717897	0.009842118	0.014235347	0.007955924	0.007352283
	22.66 Hz	114.125	0.016094787	0.013339817	0.015128928	0.015027268	0.016290421	0.014273764	0.015267703	0.021919986	0.014499846	0.011770237	0.000833856	0.009545805	0.022358672	0.019267843	0.01359595	0.008626476	0.006661466	0.007505	0.013947438	0.009254677	0.019670318	0.002505497	0.013723008	0.004016839	0.006865474	0.016694397	0.005447519	0.010083314	0.01402493	0.00999764	0.006879422	0.007333789	0.007404178	0.01029365	0.009571583	0.0064859	0.012113174	0.005954383	0.015175623	0.016537038	0.012191293	0.013342365	0.006717897	0.009842118	0.014235347	0.007955924	0.007352283
	22.66 Hz	113.875	0.016094787	0.013339817	0.015128928	0.015027268	0.016290421	0.014273764	0.015267703	0.021919986	0.014499846	0.011770237	0.000833856	0.009545805	0.022358672	0.019267843	0.01359595	0.008626476	0.006661466	0.007505	0.013947438	0.009254677	0.019670318	0.002505497	0.013723008	0.004016839	0.006865474	0.016694397	0.005447519	0.010083314	0.01402493	0.00999764	0.006879422	0.007333789	0.007404178	0.01029365	0.009571583	0.0064859	0.012113174	0.005954383	0.015175623	0.016537038	0.012191293	0.013342365	0.006717897	0.009842118	0.014235347	0.007955924	0.007352283
	22.66 Hz	113.625	0.016094787	0.013339817	0.015128928	0.015027268	0.016290421	0.014273764	0.015267703	0.021919986	0.014499846	0.011770237	0.000833856	0.009545805	0.022358672	0.019267843	0.01359595	0.008626476	0.006661466	0.007505	0.013947438	0.009254677	0.019670318	0.002505497	0.013723008	0.004016839	0.006865474	0.016694397	0.005447519	0.010083314	0.01402493	0.00999764	0.006879422	0.007333789	0.007404178	0.01029365	0.009571583	0.0064859	0.012113174	0.005954383	0.015175623	0.016537038	0.012191293	0.013342365	0.006717897	0.009842118	0.014235347	0.007955924	0.007352283
	22.66 Hz	113.375	0.016094787	0.013339817	0.015128928	0.015027268	0.016290421	0.014273764	0.015267703	0.021919986	0.014499846	0.011770237	0.000833856	0.009545805	0.022358672	0.019267843	0.01359595	0.008626476	0.006661466	0.007505	0.013947438	0.009254677	0.019670318	0.002505497	0.013723008	0.004016839	0.006865474	0.016694397	0.005447519	0.010083314	0.01402493	0.00999764	0.006879422	0.007333789	0.007404178	0.01029365	0.009571583	0.0064859	0.012113174	0.005954383	0.015175623	0.016537038	0.012191293	0.013342365	0.006717897	0.009842118	0.014235347	0.007955924	0.007352283
	22.66 Hz	113.125	0.016094787	0.013339817	0.015128928	0.015027268	0.016290421	0.014273764	0.015267703	0.021919986	0.014499846	0.011770237	0.000833856	0.009545805	0.022358672	0.019267843	0.01359595	0.008626476	0.006661466	0.007505	0.013947438	0.009254677	0.019670318	0.002505497	0.013723008	0.004016839	0.006865474	0.016694397	0.005447519	0.010083314	0.01402493	0.00999764	0.006879422	0.007333789	0.007404178	0.01029365	0.009571583	0.0064859	0.012113174	0.005954383	0.015175623	0.016537038	0.012191293	0.013342365	0.006717897	0.009842118	0.014235347	0.007955924	0.007352283
	22.66 Hz	112.875	0.016094787	0.013339817	0.015128928	0.015027268	0.016290421	0.014273764	0.015267703	0.021919986	0.014499846	0.011770237	0.000833856	0.009545805	0.022358672	0.019267843	0.01359595	0.008626476	0.006661466	0.007505	0.013947438	0.009254677	0.019670318	0.002505497	0.013723008	0.004016839	0.006865474	0.016694397	0.005447519	0.010083314	0.01402493	0.00999764	0.006879422	0.007333789	0.007404178	0.01029365	0.009571583	0.0064859	0.012113174	0.005954383	0.015175623	0.016537038	0.012191293	0.013342365	0.006717897	0.009842118	0.014235347	0.007955924	0.007352283
	22.66 Hz	112.625	0.016094787	0.013339817	0.015128928	0.015027268	0.016290421	0.014273764	0.015267703	0.021919986	0.014499846	0.011770237	0.000833856	0.009545805	0.022358672	0.019267843	0.01359595	0.008626476	0.006661466	0.007505	0.013947438	0.009254677	0.019670318	0.002505497	0.013723008	0.004016839	0.006865474	0.016694397	0.005447519	0.010083314	0.01402493	0.00999764	0.006879422	0.007333789	0.007404178	0.01029365	0.009571583	0.0064859	0.012113174	0.005954383	0.015175623	0.016537038	0.012191293	0.013342365	0.006717897	0.009842118	0.014235347	0.007955924	0.007352283
	22.66 Hz	112.375	0.016094787	0.013339817	0.015128928	0.015027268	0.016290421	0.014273764	0.015267703	0.021919986	0.014499846	0.011770237	0.000833856	0.009545805	0.022358672	0.019267843	0.01359595	0.008626476	0.006661466	0.007505	0.013947438	0.009254677	0.019670318	0.002505497	0.013723008	0.004016839	0.006865474	0.016694397	0.005447519	0.010083314	0.01402493	0.00999764	0.006879422	0.007333789	0.007404178	0.01029365	0.009571583	0.0064859	0.012113174	0.005954383	0.015175623	0.016537038	0.012191293	0.013342365	0.006717897	0.009842118	0.014235347	0.007955924	0.007352283
	22.66 Hz	112.125	0.016094787	0.013339817	0.015128928	0.015027268	0.016290421	0.014273764	0.015267703	0.021919986	0.014499846	0.011770237	0.000833856	0.009545805	0.022358672	0.019267843	0.01359595	0.008626476	0.006661466	0.007505	0.013947438	0.009254677	0.019670318	0.002505497	0.013723008	0.004016839	0.006865474	0.016694397	0.005447519	0.010083314	0.01402493	0.00999764	0.006879422	0.007333789	0.007404178	0.01029365	0.009571583	0.0064859	0.012113174	0.005954383	0.015175623	0.016537038	0.012191293	0.013342365	0.006717897	0.009842118	0.014235347	0.007955924	0.007352283
	22.66 Hz	111.875	0.016094787	0.013339817	0.015128928	0.015027268	0.016290421	0.014273764	0.015267703	0.021919986	0.014499846	0.011770237	0.000833856	0.009545805	0.022358672	0.019267843	0.01359595	0.008626476	0.006661466	0.007505	0.013947438	0.009254677	0.019670318	0.002505497	0.013723008	0.004016839	0.006865474	0.016694397	0.005447519	0.010083314	0.01402493	0.00999764	0.006879422	0.007333789	0.007404178	0.01029365	0.009571583	0.0064859	0.012113174	0.005954383	0.015175623	0.016537038	0.012191293	0.013342365	0.006717897	0.009842118	0.014235347	0.007955924	0.007352283
	22.66 Hz	111.625	0.016094787	0.013339817	0.015128928	0.015027268	0.016290421	0.014273764	0.015267703	0.021919986	0.014499846	0.011770237	0.000833856	0.009545805	0.022358672	0.019267843	0.01359595	0.008626476	0.006661466	0.007505	0.013947438	0.009254677	0.019670318	0.002505497	0.013723008	0.004016839	0.006865474	0.016694397	0.005447519	0.010083314	0.01402493	0.00999764	0.006879422	0.007333789	0.007404178	0.01029365	0.009571583	0.0064859	0.012113174	0.005954383	0.015175623	0.016537038	0.012191293	0.013342365	0.006717897	0.009842118	0.014235347	0.007955924	0.007352283
	22.66 Hz	111.375	0.016094787	0.013339817	0.015128928	0.015027268	0.016290421	0.014273764	0.015267703	0.021919986	0.014499846	0.011770237	0.000833856	0.009545805	0.022358672	0.019267843	0.01359595	0.008626476	0.006661466	0.007505	0.013947438	0.009254677	0.019670318	0.002505497	0.013723008	0.004016839	0.006865474	0.016694397	0.005447519	0.010083314	0.01402493	0.00999764	0.006879422	0.007333789	0.007404178	0.01029365	0.009571583	0.0064859	0.012113174	0.005954383	0.015175623	0.016537038	0.012191293	0.013342365	0.006717897	0.009842118	0.014235347	0.007955924	0.007352283
	22.66 Hz	111.125	0.016094787	0.013339817	0.015128928	0.015027268	0.016290421	0.014273764	0.015267703	0.021919986	0.014499846	0.011770237	0.000833856	0.009545805	0.022358672	0.019267843	0.01359595	0.008626476	0.006661466	0.007505	0.013947438	0.009254677	0.019670318	0.002505497	0.013723008	0.004016839	0.006865474	0.016694397	0.005447519	0.010083314	0.01402493	0.00999764	0.006879422	0.007333789	0.007404178	0.01029365	0.009571583	0.0064859	0.012113174	0.005954383	0.015175623	0.016537038	0.012191293	0.013342365	0.006717897	0.009842118	0.014235347	0.007955924	0.007352283
	22.66 Hz	110.875	0.016094787	0.013339817	0.015128928	0.015027268	0.016290421	0.014273764	0.015267703	0.021919986	0.014499846	0.011770237	0.000833856	0.009545805	0.022358672	0.019267843	0.01359595	0.008626476	0.006661466	0.007505	0.013947438	0.009254677	0.019670318	0.002505497	0.013723008	0.004016839	0.006865474	0.016694397	0.005447519	0.010083314	0.01402493	0.00999764	0.006879422	0.007333789	0.007404178	0.01029365	0.009571583	0.0064859	0.012113174	0.005954383	0.015175623	0.016537038	0.012191293	0.013342365	0.006717897	0.009842118	0.014235347	0.007955924	0.007352283
	22.66 Hz	110.625	0.016094787	0.013339817	0.015128928	0.015027268	0.016290421	0.014273764	0.015267703	0.021919986	0.014499846	0.011770237	0.000833856	0.009545805	0.022358672	0.019267843	0.01359595	0.008626476	0.006661466	0.007505	0.013947438	0.009254677	0.019670318	0.002505497	0.013723008	0.004016839	0.006865474	0.016694397	0.005447519	0.010083314	0.01402493	0.00999764	0.006879422	0.007333789	0.007404178	0.01029365	0.009571583	0.0064859	0.012113174	0.005954383	0.015175623	0.016537038	0.012191293	0.013342365	0.006717897	0.009842118	0.014235347	0.007955924	0.007352283
	22.66 Hz	110.375	0.016094787	0.013339817	0.015128928	0.015027268	0.016290421	0.014273764	0.015267703	0.021919986	0.014499846	0.011770237	0.000833856	0.009545805	0.022358672	0.019267843	0.01359595	0.008626476	0.006661466	0.007505	0.013947438	0.009254677	0.019670318	0.002505497	0.013723008	0.004016839	0.006865474	0.016694397	0.005447519	0.010083314	0.01402493	0.00999764	0.006879422	0.007333789	0.007404178	0.01029365	0.009571583	0.0064859	0.012113174	0.005954383	0.015175623	0.016537038	0.012191293	0.013342365	0.006717897	0.009842118	0.014235347	0.007955924	0.007352283
	22.66 Hz	110.125	0.016094787	0.013339817	0.015128928	0.015027268	0.016290421	0.014273764	0.015267703	0.021919986	0.014499846	0.011770237	0.000833856	0.009545805	0.022358672	0.019267843	0.01359595	0.008626476	0.006661466	0.007505	0.013947438	0.009254677	0.019670318	0.002505497	0.013723008	0.004016839	0.006865474	0.016694397	0.005447519	0.010083314	0.01402493	0.00999764	0.006879422	0.007333789	0.007404178	0.01029365	0.009571583	0.0064859	0.012113174	0.005954383	0.015175623	0.016537038	0.012191293	0.013342365	0.006717897	0.009842118	0.014235347	0.007955924	0.007352283
	22.66 Hz	109.875	0.016094787	0.013339817	0.015128928	0.015027268	0.016290421	0.014273764	0.015267703	0.021919986	0.014499846	0.011770237	0.000833856	0.009545805	0.022358672	0.019267843	0.01359595	0.008626476	0.006661466	0.007505	0.013947438	0.009254677	0.019670318	0.002505497	0.013723008	0.004016839	0.006865474	0.016694397	0.005447519	0.010083314	0.01402493	0.00999764	0.006879422	0.007333789	0.007404178	0.01029365	0.009571583	0.0064859	0.012113174	0.005954383	0.015175623	0.016537038	0.012191293	0.013342365	0.006717897	0.009842118	0.014235347	0.007955924	0.007352283
	22.66 Hz	109.625	0.016094787	0.013339817	0.015128928	0.015027268	0.016290421	0.014273764	0.015267703	0.021919986	0.014499846	0.011770237	0.000833856	0.009545805	0.022358672	0.019267843	0.01359595	0.008626476	0.006661466	0.007505	0.013947438	0.009254677	0.019670318	0.002505497	0.013723008	0.004016839	0.006865474	0.016694397	0.005447519	0.010083314	0.01402493	0.00999764	0.006879422	0.007333789	0.007404178	0.01029365	0.009571583	0.0064859	0.012113174	0.005954383	0.015175623	0.016537038	0.012191293	0.013342365	0.006717897	0.009842118	0.014235347	0.007955924	0.007352283
	22.66 Hz	109.375	0.016094787	0.013339817	0.015128928	0.015027268	0.016290421	0.014273764	0.015267703	0.021919986	0.014499846	0.011770237	0.000833856	0.009545805	0.022358672	0.019267843	0.01359595	0.008626476	0.006661466	0.007505	0.013947438	0.009254677	0.019670318	0.002505497	0.013723008	0.004016839	0.006865474	0.016694397	0.005447519	0.010083314	0.01402493	0.00999764	0.006879422	0.007333789	0.007404178	0.01029365	0.009571583	0.0064859	0.012113174	0.005954383	0.015175623	0.016537038	0.012191293	0.013342365	0.006717897	0.009842118	0.014235347	0.007955924	0.007352283
	22.66 Hz	109.125	0.016094787	0.013339817	0.015128928	0.015027268	0.016290421	0.014273764	0.015267703	0.021919986	0.014499846	0.011770237	0.000833856	0.009545805	0.022358672	0.019267843	0.01359595	0.008626476	0.006661466	0.007505	0.013947438	0.009254677	0.019670318	0.002505497	0.013723008	0.004016839	0.006865474	0.016694397	0.005447519	0.010083314	0.01402493	0.00999764	0.006879422	0.007333789	0.007404178	0.01029365	0.009571583	0.0064859	0.012113174	0.005954383	0.015175623	0.016537038	0.012191293	0.013342365	0.006717897	0.009842118	0.014235347	0.007955924	0.007352283
	22.66 Hz	108.875	0.016094787	0.013339817	0.015128928	0.015027268	0.016290421	0.014273764	0.015267703	0.021919986	0.014499846	0.011770237	0.000833856	0.009545805	0.022358672	0.019267843	0.01359595	0.008626476	0.006661466	0.007505	0.013947438	0.009254677	0.019670318	0.002505497	0.013723008	0.004016839	0.006865474	0.016694397	0.005447519	0.010083314	0.01402493	0.00999764	0.006879422	0.007333789	0.007404178	0.01029365	0.009571583	0.0064859	0.012113174	0.005954383	0.015175623	0.016537038	0.012191293	0.013342365	0.006717897	0.009842118	0.014235347	0.007955924	0.007352283
	22.66 Hz	108.625	0.016094787	0.013339817	0.015128928	0.015027268	0.016290421	0.014273764	0.015267703	0.021919986	0.014499846	0.011770237	0.000833856	0.009545805	0.022358672	0.019267843	0.01359595	0.008626476	0.006661466	0.007505	0.013947438	0.009254677	0.019670318	0.002505497	0.013723008	0.004016839	0.006865474	0.016694397	0.005447519	0.010083314	0.01402493	0.00999764	0.006879422	0.007333789	0.007404178	0.01029365	0.009571583	0.0064859	0.012113174	0.005954383	0.015175623	0.016537038	0.012191293	0.013342365	0.006717897	0.009842118	0.014235347	0.007955924	0.007352283
	22.66 Hz	108.375	0.016094787	0.013339817	0.015128928	0.015027268	0.016290421	0.014273764	0.015267703	0.021919986	0.014499846	0.011770237	0.000833856	0.009545805	0.022358672	0.019267843	0.01359595	0.008626476	0.006661466	0.007505	0.013947438	0.009254677	0.019670318	0.002505497	0.013723008	0.004016839	0.006865474	0.016694397	0.005447519	0.010083314	0.01402493	0.00999764	0.006879422	0.007333789	0.007404178	0.01029365	0.009571583	0.0064859	0.012113174	0.005954383	0.015175623	0.016537038	0.012191293	0.013342365	0.006717897	0.009842118	0.014235347	0.007955924	0.007352283
	22.66 Hz	108.125	0.016094787	0.013339817	0.015128928	0.015027268	0.016290421	0.014273764	0.015267703	0.021919986	0.014499846	0.011770237	0.000833856	0.009545805	0.022358672	0.019267843	0.01359595	0.008626476	0.006661466	0.007505	0.013947438	0.009254677	0.019670318	0.002505497	0.013723008	0.004016839	0.006865474	0.016694397	0.005447519	0.010083314	0.01402493	0.00999764	0.006879422	0.007333789	0.007404178	0.01029365	0.009571583	0.0064859	0.012113174	0.005954383	0.015175623	0.016537038	0.012191293	0.013342365	0.006717897	0.009842118	0.014235347	0.007955924	0.007352283
	22.66 Hz	107.875	0.016094787	0.013339817	0.015128928	0.015027268	0.016290421	0.014273764	0.015267703	0.021919986	0.014499846	0.011770237	0.000833856	0.009545805	0.022358672	0.019267843	0.01359595	0.008626476	0.006661466	0.007505	0.013947438	0.009254677	0.019670318	0.002505497	0.013723008	0.004016839	0.006865474	0.016694397	0.005447519	0.010083314	0.01402493	0.00999764	0.006879422	0.007333789	0.007404178	0.01029365	0.009571583	0.0064859	0.012113174	0.005954383	0.015175623	0.016537038	0.012191293	0.013342365	0.006717897	0.009842118	0.014235347	0.007955924	0.007352283
	22.66 Hz	107.625	0.016094787	0.013339817	0.015128928	0.015027268	0.016290421	0.014273764	0.015267703	0.021919986	0.014499846	0.011770237	0.000833856	0.009545805	0.022358672	0.019267843	0.01359595	0.008626476	0.006661466	0.007505	0.013947438	0.009254677	0.019670318	0.002505497	0.013723008	0.004016839	0.006865474	0.016694397	0.005447519	0.010083314	0.01402493	0.00999764	0.006879422	0.007333789	0.007404178	0.01029365	0.009571583	0.0064859	0.012113174	0.005954383	0.015175623	0.016537038	0.012191293	0.013342365	0.006717897	0.009842118	0.014235347	0.007955924	0.007352283
	22.66 Hz	107.375	0.016094787	0.013339817	0.015128928	0.015027268	0.016290421	0.014273764	0.015267703	0.021919986	0.014499846	0.011770237	0.000833856	0.009545805	0.022358672	0.019267843	0.01359595	0.008626476	0.006661466	0.007505	0.013947438	0.009254677	0.019670318	0.002505497	0.013723008	0.004016839	0.006865474	0.016694397	0.005447519	0.010083314	0.01402493	0.00999764	0.006879422	0.007333789	0.007404178	0.01029365	0.009571583	0.0064859	0.012113174	0.005954383	0.015175623	0.016537038	0.012191293	0.013342365	0.006717897	0.009842118	0.014235347	0.007955924	0.007352283
	22.66 Hz	107.125	0.016094787	0.013339817	0.015128928	0.015027268	0.016290421	0.014273764	0.015267703	0.021919986	0.014499846	0.011770237	0.000833856	0.009545805	0.022358672	0.019267843	0.01359595	0.008626476	0.006661466	0.007505	0.013947438	0.009254677	0.019670318	0.002505497	0.013723008	0.004016839	0.006865474	0.016694397	0.005447519	0.010083314	0.01402493	0.00999764	0.006879422	0.007333789	0.007404178	0.01029365	0.009571583	0.0064859	0.012113174	0.005954383	0.015175623	0.016537038	0.012191293	0.013342365	0.006717897	0.009842118	0.014235347	0.007955924	0.007352283
	22.66 Hz	106.875	0.016094787	0.013339817	0.015128928	0.015027268	0.016290421	0.014273764	0.015267703	0.021919986	0.014499846	0.011770237	0.000833856	0.009545805	0.022358672	0.019267843	0.01359595	0.008626476	0.006661466	0.007505	0.013947438	0.009254677	0.019670318	0.002505497	0.013723008	0.004016839	0.006865474	0.016694397	0.005447519	0.010083314	0.01402493	0.00999764	0.006879422	0.007333789	0.007404178	0.01029365	0.009571583	0.0064859	0.012113174	0.005954383	0.015175623	0.016537038	0.012191293	0.013342365	0.006717897	0.009842118	0.014235347	0.007955924	0.007352283
	22.66 Hz	106.625	0.016094787	0.013339817	0.015128928	0.015027268	0.016290421	0.014273764	0.015267703	0.021919986	0.014499846	0.011770237	0.000833856	0.009545805	0.022358672	0.019267843	0.01359595	0.008626476	0.006661466	0.007505	0.013947438	0.009254677	0.019670318	0.002505497	0.013723008	0.004016839	0.006865474	0.016694397	0.005447519	0.010083314	0.01402493	0.00999764	0.006879422	0.007333789	0.007404178	0.01029365	0.009571583	0.0064859	0.012113174	0.005954383	0.015175623	0.016537038	0.012191293	0.013342365	0.006717897	0.009842118	0.014235347	0.007955924	0.007352283
	22.66 Hz	106.375	0.016094787	0.013339817	0.015128928	0.015027268	0.016290421	0.014273764	0.015267703	0.021919986	0.014499846	0.011770237	0.000833856	0.009545805	0.022358672	0.019267843	0.01359595	0.008626476	0.006661466	0.007505	0.013947438	0.009254677	0.019670318	0.002505497	0.013723008	0.004016839	0.006865474	0.016694397	0.005447519	0.010083314	0.01402493	0.00999764	0.006879422	0.007333789	0.007404178	0.01029365	0.009571583	0.0064859	0.012113174	0.005954383	0.015175623	0.016537038	0.012191293	0.013342365	0.006717897	0.009842118	0.014235347	0.007955924	0.007352283
	22.66 Hz	106.125	0.016094787	0.013339817	0.015128928	0.015027268	0.016290421	0.014273764	0.015267703	0.021919986	0.014499846	0.011770237	0.000833856	0.009545805	0.022358672	0.019267843	0.01359595	0.008626476	0.006661466	0.007505	0.013947438	0.009254677	0.019670318	0.002505497	0.013723008	0.004016839	0.006865474	0.016694397	0.005447519	0.010083314	0.01402493	0.00999764	0.006879422	0.007333789	0.007404178	0.01029365	0.009571583	0.0064859	0.012113174	0.005954383	0.015175623	0.016537038	0.012191293	0.013342365	0.006717897	0.009842118	0.014235347	0.007955924	0.007352283
	22.66 Hz	105.875	0.016094787	0.013339817	0.015128928	0.015027268	0.016290421	0.014273764	0.015267703	0.021919986	0.014499846	0.011770237	0.000833856	0.009545805	0.022358672	0.019267843	0.01359595	0.008626476	0.006661466	0.007505	0.013947438	0.009254677	0.019670318	0.002505497	0.013723008	0.004016839	0.006865474	0.016694397	0.005447519	0.010083314	0.01402493	0.00999764	0.006879422	0.007333789	0.007404178	0.01029365	0.009571583	0.0064859	0.012113174	0.005954383	0.015175623	0.016537038	0.012191293	0.013342365	0.006717897	0.009842118	0.014235347	0.007955924	0.007352283
	22.66 Hz	105.625	0.016094787	0.013339817	0.015128928	0.015027268	0.016290421	0.014273764	0.015267703	0.021919986	0.014499846	0.011770237	0.000833856	0.009545805	0.022358672	0.019267843	0.01359595	0.008626476	0.006661466	0.007505	0.013947438	0.009254677	0.019670318	0.002505497	0.013723008	0.004016839	0.006865474	0.016694397	0.005447519	0.010083314	0.01402493	0.00999764	0.006879422	0.007333789	0.007404178	0.01029365	0.009571583	0.0064859	0.012113174	0.005954383	0.015175623	0.016537038	0.012191293	0.013342365	0.006717897	0.009842118	0.014235347	0.007955924	0.007352283
	22.66 Hz	105.375	0.016094787	0.013339817	0.015128928	0.015027268	0.016290421	0.014273764	0.015267703	0.021919986	0.014499846	0.011770237	0.000833856	0.009545805	0.022358672	0.019267843	0.01359595	0.008626476	0.006661466	0.007505	0.013947438	0.009254677	0.019670318	0.002505497	0.013723008	0.004016839	0.006865474	0.016694397	0.005447519	0.010083314	0.01402493	0.00999764	0.006879422	0.007333789	0.007404178	0.01029365	0.009571583	0.0064859	0.012113174	0.005954383	0.015175623	0.016537038	0.012191293	0.013342365	0.006717897	0.009842118	0.014235347	0.007955924	0.007352283
	22.66 Hz	105.125	0.016094787	0.013339817	0.015128928	0.015027268	0.016290421	0.014273764	0.015267703	0.021919986	0.014499846	0.011770237	0.000833856	0.009545805	0.022358672	0.019267843	0.01359595	0.008626476	0.006661466	0.007505	0.013947438	0.009254677	0.019670318	0.002505497	0.013723008	0.004016839	0.006865474	0.016694397	0.005447519	0.010083314	0.01402493	0.00999764	0.006879422	0.007333789	0.007404178	0.01029365	0.009571583	0.0064859	0.012113174	0.005954383	0.015175623	0.016537038	0.012191293	0.013342365	0.006717897	0.009842118	0.014235347	0.007955924	0.007352283
	22.66 Hz	104.875	0.016094787	0.013339817	0.015128928	0.015027268	0.016290421	0.014273764	0.015267703	0.021919986	0.014499846	0.011770237	0.000833856	0.009545805	0.022358672	0.019267843	0.01359595	0.008626476	0.006661466	0.007505	0.013947438	0.009254677	0.019670318	0.002505497	0.013723008	0.004016839	0.006865474	0.016694397	0.005447519	0.010083314	0.01402493	0.00999764	0.006879422	0.007333789	0.007404178	0.01029365	0.009571583	0.0064859	0.012113174	0.005954383	0.015175623	0.016537038	0.012191293	0.013342365	0.006717897	0.009842118	0.014235347	0.007955924	0.007352283
	22.66 Hz	104.625	0.016094787	0.013339817	0.015128928	0.015027268	0.016290421	0.014273764	0.015267703	0.021919986	0.014499846	0.011770237	0.000833856	0.009545805	0.022358672	0.019267843	0.01359595	0.008626476	0.006661466	0.007505	0.013947438	0.009254677	0.019670318	0.002505497	0.013723008	0.004016839	0.006865474	0.016694397	0.005447519	0.010083314	0.01402493	0.00999764	0.006879422	0.007333789	0.007404178	0.01029365	0.009571583	0.0064859	0.012113174	0.005954383	0.015175623	0.016537038	0.012191293	0.013342365	0.006717897	0.009842118	0.014235347	0.007955924	0.007352283
	22.66 Hz	104.375	0.016094787	0.013339817	0.015128928	0.015027268	0.016290421	0.014273764	0.015267703	0.021919986	0.014499846	0.011770237	0.000833856	0.009545805	0.022358672	0.019267843	0.01359595	0.008626476	0.006661466	0.007505	0.013947438	0.009254677	0.019670318	0.002505497	0.013723008	0.004016839	0.006865474	0.016694397	0.005447519	0.010083314	0.01402493	0.00999764	0.006879422	0.007333789	0.007404178	0.01029365	0.009571583	0.0064859	0.012113174	0.005954383	0.015175623	0.016537038	0.012191293	0.013342365	0.006717897	0.009842118	0.014235347	0.007955924	0.007352283
	22.66 Hz	104.125	0.016094787	0.013339817	0.015128928	0.015027268	0.016290421	0.014273764	0.015267703	0.021919986	0.014499846	0.011770237	0.000833856	0.009545805	0.022358672	0.019267843	0.01359595	0.008626476	0.006661466	0.007505	0.013947438	0.009254677	0.019670318	0.002505497	0.013723008	0.004016839	0.006865474	0.016694397	0.005447519	0.010083314	0.01402493	0.00999764	0.006879422	0.007333789	0.007404178	0.01029365	0.009571583	0.0064859	0.012113174	0.005954383	0.015175623	0.016537038	0.012191293	0.013342365	0.006717897	0.009842118	0.014235347	0.007955924	0.007352283
	22.66 Hz	103.875	0.016094787	0.013339817	0.015128928	0.015027268	0.016290421	0.014273764	0.015267703	0.021919986	0.014499846	0.011770237	0.000833856	0.009545805	0.022358672	0.019267843	0.01359595	0.008626476	0.006661466	0.007505	0.013947438	0.009254677	0.019670318	0.002505497	0.013723008	0.004016839	0.006865474	0.016694397	0.005447519	0.010083314	0.01402493	0.00999764	0.006879422	0.007333789	0.007404178	0.01029365	0.009571583	0.0064859	0.012113174	0.005954383	0.015175623	0.016537038	0.012191293	0.013342365	0.006717897	0.009842118	0.014235347	0.007955924	0.007352283
	22.66 Hz	103.625	0.016094787	0.013339817	0.015128928	0.015027268	0.016290421	0.014273764	0.015267703	0.021919986	0.014499846	0.011770237	0.000833856	0.009545805	0.022358672	0.019267843	0.01359595	0.008626476	0.006661466	0.007505	0.013947438	0.009254677	0.019670318	0.002505497	0.013723008	0.004016839	0.006865474	0.016694397	0.005447519	0.010083314	0.01402493	0.00999764	0.006879422	0.007333789	0.007404178	0.01029365	0.009571583	0.0064859	0.012113174	0.005954383	0.015175623	0.016537038	0.012191293	0.013342365	0.006717897	0.009842118	0.014235347	0.007955924	0.007352283
	22.66 Hz	103.375	0.016094787	0.013339817	0.015128928	0.015027268	0.016290421	0.014273764	0.015267703	0.021919986	0.014499846	0.011770237	0.000833856	0.009545805	0.022358672	0.019267843	0.01359595	0.008626476	0.006661466	0.007505	0.013947438	0.009254677	0.019670318	0.002505497	0.013723008	0.004016839	0.006865474	0.016694397	0.005447519	0.010083314	0.01402493	0.00999764	0.006879422	0.007333789	0.007404178	0.01029365	0.009571583	0.0064859	0.012113174	0.005954383	0.015175623	0.016537038	0.012191293	0.013342365	0.006717897	0.009842118	0.014235347	0.007955924	0.007352283
	22.66 Hz	103.125	0.016094787	0.013339817	0.015128928	0.015027268	0.016290421	0.014273764	0.015267703	0.021919986	0.014499846	0.011770237	0.000833856	0.009545805	0.022358672	0.019267843	0.01359595	0.008626476	0.006661466	0.007505	0.013947438	0.009254677	0.019670318	0.002505497	0.013723008	0.004016839	0.006865474	0.016694397	0.005447519	0.010083314	0.01402493	0.00999764	0.006879422	0.007333789	0.007404178	0.01029365	0.009571583	0.0064859	0.012113174	0.005954383	0.015175623	0.016537038	0.012191293	0.013342365	0.006717897	0.009842118	0.014235347	0.007955924	0.007352283
	22.66 Hz	102.875	0.016094787	0.013339817	0.015128928	0.015027268	0.016290421	0.014273764	0.015267703	0.021919986	0.014499846	0.011770237	0.000833856	0.009545805	0.022358672	0.019267843	0.01359595	0.008626476	0.006661466	0.007505	0.013947438	0.009254677	0.019670318	0.002505497	0.013723008	0.004016839	0.006865474	0.016694397	0.005447519	0.010083314	0.01402493	0.00999764	0.006879422	0.007333789	0.007404178	0.01029365	0.009571583	0.0064859	0.012113174	0.005954383	0.015175623	0.016537038	0.012191293	0.013342365	0.006717897	0.009842118	0.014235347	0.007955924	0.007352283
	22.66 Hz	102.625	0.016094787	0.013339817	0.015128928	0.015027268	0.016290421	0.014273764	0.015267703	0.021919986	0.014499846	0.011770237	0.000833856	0.009545805	0.022358672	0.019267843	0.01359595	0.008626476	0.006661466	0.007505	0.013947438	0.009254677	0.019670318	0.002505497	0.013723008	0.004016839	0.006865474	0.016694397	0.005447519	0.010083314	0.01402493	0.00999764	0.006879422	0.007333789	0.007404178	0.01029365	0.009571583	0.0064859	0.012113174	0.005954383	0.015175623	0.016537038	0.012191293	0.013342365	0.006717897	0.009842118	0.014235347	0.007955924	0.007352283
	22.66 Hz	102.375	0.016094787	0.013339817	0.015128928	0.015027268	0.016290421	0.014273764	0.015267703	0.021919986	0.014499846	0.011770237	0.000833856	0.009545805	0.022358672	0.019267843	0.01359595	0.008626476	0.006661466	0.007505	0.013947438	0.009254677	0.019670318	0.002505497	0.013723008	0.004016839	0.006865474	0.016694397	0.005447519	0.010083314	0.01402493	0.00999764	0.006879422	0.007333789	0.007404178	0.01029365	0.009571583	0.0064859	0.012113174	0.005954383	0.015175623	0.016537038	0.012191293	0.013342365	0.006717897	0.009842118	0.014235347	0.007955924	0.007352283
	22.66 Hz	102.125	0.016094787	0.013339817	0.015128928	0.015027268	0.016290421	0.014273764	0.015267703	0.021919986	0.014499846	0.011770237	0.000833856	0.009545805	0.022358672	0.019267843	0.01359595	0.008626476	0.006661466	0.007505	0.013947438	0.009254677	0.019670318	0.002505497	0.013723008	0.004016839	0.006865474	0.016694397	0.005447519	0.010083314	0.01402493	0.00999764	0.006879422	0.007333789	0.007404178	0.01029365	0.009571583	0.0064859	0.012113174	0.005954383	0.015175623	0.016537038	0.012191293	0.013342365	0.006717897	0.009842118	0.014235347	0.007955924	0.007352283
	22.66 Hz	101.875	0.016094787	0.013339817	0.015128928	0.015027268	0.016290421	0.014273764	0.015267703	0.021919986	0.014499846	0.011770237	0.000833856	0.009545805	0.022358672	0.019267843	0.01359595	0.008626476	0.006661466	0.007505	0.013947438	0.009254677	0.019670318	0.002505497	0.013723008	0.004016839	0.006865474	0.016694397	0.005447519	0.010083314	0.01402493	0.00999764	0.006879422	0.007333789	0.007404178	0.01029365	0.009571583	0.0064859	0.012113174	0.005954383	0.015175623	0.016537038	0.012191293	0.013342365	0.006717897	0.009842118	0.014235347	0.007955924	0.007352283
	22.66 Hz	101.625	0.016094787	0.013339817	0.015128928	0.015027268	0.016290421	0.014273764	0.015267703	0.021919986	0.014499846	0.011770237	0.000833856	0.009545805	0.022358672	0.019267843	0.01359595	0.008626476	0.006661466	0.007505	0.013947438	0.009254677	0.019670318	0.002505497	0.013723008	0.004016839	0.006865474	0.016694397	0.005447519	0.010083314	0.01402493	0.00999764	0.006879422	0.007333789	0.007404178	0.01029365	0.009571583	0.0064859	0.012113174	0.005954383	0.015175623	0.016537038	0.012191293	0.013342365	0.006717897	0.009842118	0.014235347	0.007955924	0.007352283
	22.66 Hz	101.375	0.016094787	0.013339817	0.015128928	0.015027268	0.016290421	0.014273764	0.015267703	0.021919986	0.014499846	0.011770237	0.000833856	0.009545805	0.022358672	0.019267843	0.01359595	0.008626476	0.006661466	0.007505	0.013947438	0.009254677	0.019670318	0.002505497	0.013723008	0.004016839	0.006865474	0.016694397	0.005447519	0.010083314	0.01402493	0.00999764	0.006879422	0.007333789	0.007404178	0.01029365	0.009571583	0.0064859	0.012113174	0.005954383	0.015175623	0.016537038	0.012191293	0.013342365	0.006717897	0.009842118	0.014235347	0.007955924	0.007352283
	22.66 Hz	101.125	0.016094787	0.013339817	0.015128928	0.015027268	0.016290421	0.014273764	0.015267703	0.021919986	0.014499846	0.011770237	0.000833856	0.009545805	0.022358672	0.019267843	0.01359595	0.008626476	0.006661466	0.007505	0.013947438	0.009254677	0.019670318	0.002505497	0.013723008	0.004016839	0.006865474	0.016694397	0.005447519	0.010083314	0.01402493	0.00999764	0.006879422	0.007333789	0.007404178	0.01029365	0.009571583	0.0064859	0.012113174	0.005954383	0.015175623	0.016537038	0.012191293	0.013342365	0.006717897	0.009842118	0.014235347	0.007955924	0.007352283
	22.66 Hz	100.875	0.016094787	0.013339817	0.015128928	0.015027268	0.016290421	0.014273764	0.015267703	0.021919986	0.014499846	0.011770237	0.000833856	0.009545805	0.022358672	0.019267843	0.01359595	0.008626476	0.006661466	0.007505	0.013947438	0.009254677	0.019670318	0.002505497	0.013723008	0.004016839	0.006865474	0.016694397	0.005447519	0.010083314	0.01402493	0.00999764	0.006879422	0.007333789	0.007404178	0.01029365	0.009571583	0.0064859	0.012113174	0.005954383	0.015175623	0.016537038	0.012191293	0.013342365	0.006717897	0.009842118	0.014235347	0.007955924	0.007352283
	22.66 Hz	100.625	0.016094787	0.013339817	0.015128928	0.015027268	0.016290421	0.014273764	0.015267703	0.021919986	0.014499846	0.011770237	0.000833856	0.009545805	0.022358672	0.019267843	0.01359595	0.008626476	0.006661466	0.007505	0.013947438	0.009254677	0.019670318	0.002505497	0.013723008	0.004016839	0.006865474	0.016694397	0.005447519	0.010083314	0.01402493	0.00999764	0.006879422	0.007333789	0.007404178	0.01029365	0.009571583	0.0064859	0.012113174	0.005954383	0.015175623	0.016537038	0.012191293	0.013342365	0.006717897	0.009842118	0.014235347	0.007955924	0.007352283
	22.66 Hz	100.375	0.016094787	0.013339817	0.015128928	0.015027268	0.016290421	0.014273764	0.015267703	0.021919986	0.014499846	0.011770237	0.000833856	0.009545805	0.022358672	0.019267843	0.01359595	0.008626476	0.006661466	0.007505	0.013947438	0.009254677	0.019670318	0.002505497	0.013723008	0.004016839	0.006865474	0.016694397	0.005447519	0.010083314	0.01402493	0.00999764	0.006879422	0.007333789	0.007404178	0.01029365	0.009571583	0.0064859	0.012113174	0.005954383	0.015175623	0.016537038	0.012191293	0.013342365	0.006717897	0.009842118	0.014235347	0.007955924	0.007352283
	22.66 Hz	100.125	0.016094787	0.013339817	0.015128928	0.015027268	0.016290421	0.014273764	0.015267703	0.021919986	0.014499846	0.011770237	0.000833856	0.009545805	0.022358672	0.019267843	0.01359595	0.008626476	0.006661466	0.007505	0.013947438	0.009254677	0.019670318	0.002505497	0.013723008	0.004016839	0.006865474	0.016694397	0.005447519	0.010083314	0.01402493	0.00999764	0.006879422	0.007333789	0.007404178	0.01029365	0.009571583	0.0064859	0.012113174	0.005954383	0.015175623	0.016537038	0.012191293	0.013342365	0.006717897	0.009842118	0.014235347	0.007955924	0.007352283
	22.66 Hz	99.875	0.016094787	0.013339817	0.015128928	0.015027268	0.016290421	0.014273764	0.015267703	0.021919986	0.014499846	0.011770237	0.000833856	0.009545805	0.022358672	0.019267843	0.01359595	0.008626476	0.006661466	0.007505	0.013947438	0.009254677	0.019670318	0.002505497	0.013723008	0.004016839	0.006865474	0.016694397	0.005447519	0.010083314	0.01402493	0.00999764	0.006879422	0.007333789	0.007404178	0.01029365	0.009571583	0.0064859	0.012113174	0.005954383	0.015175623	0.016537038	0.012191293	0.013342365	0.006717897	0.009842118	0.014235347	0.007955924	0.007352283
	22.66 Hz	99.625	0.016094787	0.013339817	0.015128928	0.015027268	0.016290421	0.014273764	0.015267703	0.021919986	0.014499846	0.011770237	0.000833856	0.009545805	0.022358672	0.019267843	0.01359595	0.008626476	0.006661466	0.007505	0.013947438	0.009254677	0.019670318	0.002505497	0.013723008	0.004016839	0.006865474	0.016694397	0.005447519	0.010083314	0.01402493	0.00999764	0.006879422	0.007333789	0.007404178	0.01029365	0.009571583	0.0064859	0.012113174	0.005954383	0.015175623	0.016537038	0.012191293	0.013342365	0.006717897	0.009842118	0.014235347	0.007955924	0.007352283
	22.66 Hz	99.375	0.016094787	0.013339817	0.015128928	0.015027268	0.016290421	0.014273764	0.015267703	0.021919986	0.014499846	0.011770237	0.000833856	0.009545805	0.022358672	0.019267843	0.01359595	0.008626476	0.006661466	0.007505	0.013947438	0.009254677	0.019670318	0.002505497	0.013723008	0.004016839	0.006865474	0.016694397	0.005447519	0.010083314	0.01402493	0.00999764	0.006879422	0.007333789	0.007404178	0.01029365	0.009571583	0.0064859	0.012113174	0.005954383	0.015175623	0.016537038	0.012191293	0.013342365	0.006717897	0.009842118	0.014235347	0.007955924	0.007352283
	22.66 Hz	99.125	0.016094787	0.013339817	0.015128928	0.015027268	0.016290421	0.014273764	0.015267703	0.021919986	0.014499846	0.011770237	0.000833856	0.009545805	0.022358672	0.019267843	0.01359595	0.008626476	0.006661466	0.007505	0.013947438	0.009254677	0.019670318	0.002505497	0.013723008	0.004016839	0.006865474	0.016694397	0.005447519	0.010083314	0.01402493	0.00999764	0.006879422	0.007333789	0.007404178	0.01029365	0.009571583	0.0064859	0.012113174	0.005954383	0.015175623	0.016537038	0.012191293	0.013342365	0.006717897	0.009842118	0.014235347	0.007955924	0.007352283
[truncated: 39 more columns]

## Sheet: CESTdata_50Hz
Figure S4
			Relative Intensities
	Spinlock,strength	Spinlock,freq	L66	R46	D48	I102	F103	F104	Q105	L49	L132	D111	K140	F65	V133	K69	V47	A54	D44	A51	V64	L74	A139	A83	K98	A138	Q57	X26	T101	V118	V130	L115Y112	R59	A106	V89	Y127	K55	Q79	I45	F136	A70	K129	K124	V68	N82	V76	A125	Y75	M135
	55,86 Hz	134.125	0.6932	0.6972	0.6795	0.6704	0.7249	0.7162	0.6747	0.7175	0.6951	0.7071	0.7076	0.7293	0.6531	0.6928	0.7208	0.6312	0.6551	0.6873	0.7012	0.6893	0.6399	0.7007	0.7388	0.5738	0.6952	0.5781	0.7277	0.7175	0.7042	0.6947	0.7045	0.6957	0.7373	0.7249	0.6963	0.7352	0.6809	0.5829	0.6679	0.6948	0.7119	0.7497	0.7424	0.8061	0.7442	0.7689	0.6336
	55,86 Hz	133.625	0.6758	0.6548	0.6885	0.6648	0.7267	0.6836	0.6576	0.6839	0.6816	0.7012	0.7043	0.7126	0.6353	0.6929	0.7003	0.6216	0.6321	0.6883	0.6919	0.6867	0.6383	0.6839	0.7084	0.5677	0.6905	0.573	0.7122	0.7143	0.6978	0.697	0.7084	0.6997	0.737	0.7229	0.6869	0.7275	0.6901	0.588	0.6647	0.6969	0.7296	0.7272	0.7573	0.7879	0.7518	0.7502	0.6297
	55,86 Hz	133.125	0.649	0.6763	0.6371	0.6631	0.6743	0.6504	0.6612	0.666	0.6644	0.713	0.7032	0.7217	0.6317	0.6992	0.6922	0.6167	0.6318	0.6928	0.6746	0.6752	0.6367	0.6838	0.7177	0.5719	0.684	0.6043	0.7133	0.7129	0.7034	0.6664	0.7071	0.6982	0.7279	0.7271	0.6924	0.7256	0.6817	0.5754	0.6902	0.702	0.6957	0.7346	0.7464	0.7751	0.7357	0.7488	0.6099
	55,86 Hz	132.625	0.603	0.6401	0.6394	0.6426	0.6773	0.6596	0.6376	0.6773	0.6556	0.6949	0.7016	0.7097	0.6493	0.7098	0.6891	0.6279	0.6301	0.6817	0.7166	0.672	0.6404	0.6905	0.6959	0.5694	0.6959	0.5745	0.7235	0.7181	0.694	0.667	0.6833	0.6978	0.7199	0.7207	0.6832	0.7146	0.6888	0.577	0.6694	0.6831	0.7022	0.7266	0.7447	0.7781	0.7494	0.7563	0.6495
	55,86 Hz	132.125	0.5859	0.5758	0.5883	0.6312	0.6379	0.6632	0.5946	0.6564	0.643	0.652	0.6975	0.6812	0.6306	0.6974	0.6901	0.6062	0.6096	0.6791	0.7094	0.6791	0.6361	0.6691	0.6839	0.5677	0.6879	0.5772	0.7109	0.7081	0.7089	0.6787	0.7108	0.6976	0.714	0.7299	0.682	0.7281	0.687	0.5767	0.6686	0.6872	0.7124	0.7208	0.7454	0.7871	0.7642	0.7633	0.6381
	55,86 Hz	131.625	0.5246	0.5444	0.5596	0.6212	0.6217	0.6674	0.5993	0.6609	0.6225	0.6675	0.6956	0.6707	0.6354	0.6751	0.6546	0.6111	0.6147	0.6838	0.6953	0.6777	0.6372	0.6693	0.685	0.5707	0.6769	0.5756	0.6975	0.6998	0.6957	0.6654	0.7069	0.6843	0.7179	0.7232	0.6811	0.7201	0.6564	0.5702	0.6806	0.6731	0.7067	0.7143	0.7409	0.7909	0.7384	0.7505	0.6493
	55,86 Hz	131.125	0.4673	0.4942	0.4895	0.5583	0.6025	0.5935	0.5688	0.6273	0.6016	0.637	0.6903	0.6584	0.611	0.6697	0.7027	0.6032	0.6114	0.6697	0.6792	0.6721	0.6323	0.6536	0.6882	0.5629	0.6735	0.5739	0.7086	0.6988	0.6909	0.6621	0.6985	0.6881	0.7002	0.7148	0.6722	0.7134	0.6733	0.5775	0.6715	0.7086	0.6963	0.7047	0.7414	0.7766	0.7306	0.7692	0.6253
	55,86 Hz	130.625	0.3814	0.4086	0.43	0.5001	0.5409	0.5828	0.4934	0.5923	0.5976	0.6187	0.6857	0.6366	0.5864	0.6445	0.6591	0.5966	0.5894	0.6667	0.6494	0.6548	0.6361	0.6801	0.6817	0.5647	0.6741	0.5709	0.7021	0.6925	0.6916	0.6456	0.6939	0.6808	0.7014	0.7184	0.68	0.7165	0.6747	0.5634	0.6623	0.6523	0.6911	0.701	0.7424	0.7768	0.7371	0.7721	0.6192
	55,86 Hz	130.125	0.2531	0.2692	0.3176	0.3877	0.4698	0.5246	0.4	0.616	0.5789	0.5748	0.6795	0.5937	0.5811	0.6444	0.6504	0.5819	0.559	0.6505	0.6679	0.6349	0.6323	0.6488	0.6702	0.5656	0.6725	0.5763	0.6802	0.6805	0.6778	0.6443	0.6779	0.6729	0.6959	0.7026	0.6608	0.7004	0.6649	0.5811	0.6454	0.6656	0.6818	0.6913	0.7525	0.7802	0.7311	0.7373	0.62
	55,86 Hz	129.625	0.1132	0.1655	0.1874	0.3094	0.3769	0.4832	0.2928	0.5247	0.5391	0.5683	0.6707	0.548	0.573	0.6089	0.6217	0.5625	0.5567	0.6272	0.6183	0.6357	0.6293	0.6105	0.684	0.5595	0.6575	0.5694	0.6802	0.6644	0.6522	0.632	0.6926	0.6644	0.6857	0.704	0.6741	0.7028	0.6536	0.5664	0.6484	0.684	0.6743	0.7211	0.7321	0.7656	0.7292	0.738	0.6291
	55,86 Hz	129.125	0.0092	0.0337	0.0513	0.1834	0.2568	0.3593	0.1797	0.5291	0.4856	0.4896	0.6575	0.5015	0.5433	0.564	0.5748	0.5352	0.548	0.6122	0.6098	0.6181	0.6274	0.6023	0.6545	0.5603	0.6524	0.5534	0.6692	0.6506	0.6385	0.6296	0.6751	0.6601	0.6828	0.6759	0.6552	0.6832	0.6616	0.5686	0.6474	0.6633	0.6907	0.69	0.733	0.766	0.7236	0.7352	0.6338
	55,86 Hz	128.625	0.0351	0.0005	-0.0018	0.0434	0.1163	0.2381	0.0734	0.4116	0.4025	0.4001	0.6361	0.4354	0.4743	0.5364	0.5074	0.5022	0.5403	0.5918	0.6114	0.6022	0.6227	0.6005	0.5947	0.5462	0.6333	0.539	0.6471	0.6384	0.6289	0.6227	0.6701	0.6577	0.6735	0.6813	0.6393	0.6698	0.6315	0.5606	0.624	0.639	0.6776	0.7066	0.7294	0.7582	0.7157	0.7364	0.606
	55,86 Hz	128.125	-0.0091	-0.0009	-0.0096	-0.0195	0.0124	0.1256	0.0437	0.3149	0.2952	0.3175	0.6065	0.3419	0.386	0.473	0.4795	0.465	0.4986	0.5324	0.5415	0.5806	0.6167	0.5678	0.5945	0.5493	0.616	0.5402	0.6182	0.6126	0.6032	0.5746	0.6394	0.62	0.641	0.6492	0.6299	0.666	0.6326	0.5417	0.6365	0.6222	0.6669	0.6574	0.7092	0.758	0.7125	0.7061	0.6136
	55,86 Hz	127.625	-0.0039	-0.0118	0.0117	0.0047	-0.0017	0.0122	0.0098	0.1859	0.1767	0.1845	0.5563	0.1968	0.338	0.3732	0.3624	0.4045	0.4633	0.4902	0.5214	0.5386	0.613	0.5227	0.56	0.5278	0.6015	0.516	0.59	0.5842	0.5826	0.5799	0.6378	0.5898	0.6329	0.646	0.6107	0.6448	0.6202	0.5497	0.6243	0.6133	0.644	0.6695	0.7105	0.7408	0.6983	0.6934	0.6009
	55,86 Hz	127.125	0.0527	0.0624	0.021	0.0016	0.0326	-0.0082	-0.0015	0.0475	0.0492	0.058	0.4652	0.0867	0.2061	0.2603	0.2812	0.2861	0.3967	0.4319	0.4359	0.4999	0.6006	0.4978	0.4897	0.5292	0.564	0.5076	0.5508	0.5442	0.5531	0.5686	0.6099	0.5657	0.5818	0.6141	0.5976	0.624	0.6142	0.5234	0.6234	0.5938	0.6345	0.6407	0.6874	0.7235	0.6918	0.6903	0.6079
	55,86 Hz	126.625	0.1976	0.1717	0.0306	-0.0081	-0.005	0.0043	-0.0004	-0.0017	-0.006	-0.0017	0.2986	0.0029	0.0938	0.1272	0.1182	0.1658	0.3119	0.3179	0.3281	0.4216	0.5877	0.4078	0.4181	0.5104	0.5292	0.4758	0.4971	0.5018	0.5074	0.4892	0.5807	0.5268	0.5565	0.5767	0.5636	0.5819	0.5784	0.5252	0.6038	0.5767	0.6215	0.6428	0.6793	0.7246	0.6884	0.6614	0.5968
	55,86 Hz	126.125	0.3311	0.2941	0.07	0.1007	-0.0007	-0.0177	-0.0196	-0.0103	0.0306	0.0082	0.0665	0.006	0.0031	0.0163	0.022	0.0377	0.1836	0.1997	0.2306	0.3606	0.5579	0.2994	0.3005	0.4771	0.46	0.4552	0.4339	0.4323	0.4374	0.4527	0.5365	0.4884	0.4918	0.539	0.5075	0.5406	0.5582	0.5065	0.5701	0.5484	0.6156	0.6281	0.6605	0.7046	0.6698	0.6553	0.5808
	55,86 Hz	125.625	0.4054	0.3807	0.1073	0.2052	0.1244	0.0582	0.0609	0.0265	-0.0148	0.0036	0.0617	0.0093	-0.011	-0.0012	-0.0224	0.0077	0.054	0.0671	0.0755	0.2493	0.5015	0.1811	0.1841	0.4334	0.3757	0.4034	0.3178	0.3244	0.3376	0.3604	0.4791	0.4042	0.4318	0.4624	0.4302	0.4734	0.5059	0.4776	0.5559	0.5132	0.5838	0.6039	0.6406	0.683	0.6405	0.672	0.5713
	55,86 Hz	125.125	0.506	0.4464	0.2053	0.323	0.2722	0.16	0.1486	0.0027	0.0038	-0.0125	0.2903	-0.0178	-0.0048	-0.0103	-0.0053	-0.0148	0.0027	0.0119	-0.0032	0.1659	0.3792	0.0594	0.0991	0.3405	0.2371	0.3346	0.1889	0.2091	0.2182	0.2723	0.3854	0.326	0.3336	0.3767	0.28	0.3909	0.4431	0.446	0.5071	0.4588	0.5523	0.5833	0.6062	0.6569	0.636	0.6427	0.5464
	55,86 Hz	124.625	0.5722	0.5347	0.3037	0.4478	0.3519	0.2933	0.2759	0.0279	0.0897	-0.0099	0.4641	0.043	0.0109	0.0198	-0.0136	0.0104	-0.0066	-0.0068	-0.0142	0.0803	0.1668	-0.0015	-0.005	0.1848	0.0845	0.2187	0.0575	0.0782	0.0865	0.1138	0.2578	0.1932	0.1936	0.2609	0.1427	0.2813	0.3407	0.3822	0.477	0.4344	0.4825	0.5384	0.569	0.6267	0.5972	0.6183	0.5112
	55,86 Hz	124.125	0.6146	0.5753	0.3954	0.5063	0.4654	0.4004	0.3889	0.1332	0.1846	0.074	0.5564	0.1878	0.0218	0.0216	-0.0126	0.0287	-0.0076	-0.0143	-0.0169	0.0112	0.028	-0.0141	0.0009	0.0376	0.0008	0.0483	0.0051	-0.0095	0.0132	0.0179	0.1079	0.0759	0.0655	0.1006	0.0521	0.1573	0.2408	0.2971	0.4045	0.3733	0.4092	0.4689	0.5112	0.5719	0.5567	0.5625	0.4683
	55,86 Hz	123.625	0.6077	0.6027	0.4727	0.5585	0.5391	0.5023	0.4649	0.2911	0.3206	0.1429	0.6065	0.3203	0.1224	0.1549	0.0234	0.15	0.0286	0.0167	-0.0182	0.0464	0.1208	-0.009	0.0022	0.0182	0.0056	0.0185	-0.0082	0.0013	0.0155	-0.0047	0.0107	0.0037	-0.0022	0.0135	0.0141	0.0386	0.1081	0.1737	0.2988	0.287	0.3245	0.3875	0.4202	0.5056	0.4945	0.4768	0.4324
	55,86 Hz	123.125	0.6639	0.6113	0.5133	0.5915	0.5924	0.5651	0.536	0.345	0.4005	0.3104	0.6374	0.4293	0.2124	0.2877	0.1076	0.2667	0.1363	0.112	0.085	0.1762	0.3317	0.0168	0.0217	0.1329	0.0105	0.0685	0.004	-0.0119	0.0037	-0.0038	-0.0027	-0.0048	-0.0005	0.0145	0.0022	-0.0008	0.0312	0.0429	0.1761	0.1401	0.2136	0.2923	0.3132	0.4119	0.4138	0.3984	0.368
	55,86 Hz	122.625	0.6695	0.6268	0.5857	0.6507	0.6395	0.5546	0.547	0.4218	0.4515	0.4318	0.6568	0.4973	0.3357	0.399	0.1259	0.3759	0.2722	0.2513	0.1839	0.3044	0.4714	0.1328	0.0721	0.2927	0.0338	0.2134	0.0097	-0.0237	-0.0106	-0.0061	0.0017	-0.0018	-0.0125	0.0089	0.0076	0.0015	0.0075	-0.0021	0.0167	0.0391	0.0698	0.148	0.1756	0.2708	0.2921	0.2676	0.2902
	55,86 Hz	122.125	0.6994	0.6485	0.6214	0.66	0.6305	0.6091	0.5905	0.5232	0.5363	0.5064	0.672	0.556	0.3749	0.4558	0.1446	0.4428	0.3815	0.3743	0.3163	0.4205	0.5362	0.2666	0.2293	0.3995	0.1362	0.3401	0.1008	0.0582	0.0226	0.0055	0.0528	0.0114	0.0048	-0.0003	0.0105	-0.0108	-0.0008	-0.0002	-0.004	-0.0013	0.0051	0.0343	0.0577	0.119	0.1615	0.1346	0.1516
	55,86 Hz	121.625	0.7349	0.6721	0.6548	0.6794	0.6536	0.6517	0.5981	0.5479	0.5635	0.5541	0.6817	0.5924	0.458	0.5105	0.1544	0.4981	0.4489	0.4473	0.4079	0.4814	0.5712	0.3916	0.3382	0.4663	0.288	0.4273	0.2327	0.1767	0.1202	0.0692	0.1779	0.0999	0.0806	0.0331	0.0952	0.016	0.0222	0.0324	0.0035	0.0128	-0.0078	-0.0044	-0.0074	0.0092	0.0389	0.0324	0.0573
	55,86 Hz	121.125	0.7061	0.668	0.6881	0.6752	0.7205	0.6485	0.6323	0.6027	0.5771	0.5887	0.6873	0.6212	0.4954	0.5697	0.223	0.5379	0.5172	0.5156	0.4762	0.5194	0.5961	0.4648	0.451	0.4969	0.4197	0.4698	0.354	0.3041	0.2489	0.1813	0.3204	0.2343	0.2228	0.1791	0.2368	0.1206	0.1213	0.1476	-0.0155	0.0012	-0.0038	0.0053	-0.0037	-0.0043	-0.0087	0.0055	0.0057
	55,86 Hz	120.625	0.7158	0.7087	0.6891	0.655	0.7107	0.6809	0.6302	0.6516	0.6058	0.6234	0.6917	0.6337	0.5048	0.6439	0.3672	0.5524	0.5412	0.5561	0.5245	0.5604	0.6088	0.5175	0.5094	0.5198	0.5114	0.4966	0.4376	0.4058	0.3617	0.2904	0.4208	0.3474	0.3456	0.2882	0.3354	0.252	0.2549	0.2781	0.0242	-0.0158	0.0041	-0.0082	-0.0197	-0.0029	-0.0045	0.0097	0.0063
	55,86 Hz	120.125	0.7179	0.7193	0.6863	0.6822	0.7152	0.681	0.6548	0.6662	0.6278	0.6533	0.697	0.6812	0.5368	0.6206	0.4719	0.5834	0.5759	0.5983	0.5698	0.5881	0.6159	0.5391	0.5814	0.5371	0.5606	0.5273	0.5191	0.4881	0.4393	0.3951	0.5063	0.436	0.4357	0.4106	0.4157	0.3568	0.3548	0.3699	0.1334	0.0335	0.0642	0.0289	0.0226	0.0011	-0.0142	0.0021	0.0051
	55,86 Hz	119.625	0.7397	0.734	0.7091	0.7032	0.7211	0.7069	0.6686	0.6736	0.6628	0.6707	0.6996	0.698	0.5675	0.6521	0.5437	0.5839	0.5724	0.6109	0.6182	0.6157	0.6205	0.6122	0.6112	0.553	0.5868	0.5454	0.5633	0.5363	0.5102	0.468	0.555	0.4945	0.495	0.4756	0.4819	0.456	0.4336	0.4356	0.2715	0.1231	0.1932	0.1196	0.136	0.0671	0.0174	0.0177	0.0275
	55,86 Hz	119.125	0.7413	0.7373	0.7355	0.691	0.7052	0.7086	0.6773	0.6997	0.6602	0.6618	0.7006	0.6848	0.583	0.6548	0.5905	0.5921	0.5903	0.6343	0.6388	0.6417	0.6268	0.6041	0.636	0.5527	0.6189	0.5307	0.598	0.5711	0.5572	0.5152	0.5951	0.531	0.5639	0.5653	0.5321	0.5239	0.4991	0.47	0.3834	0.2449	0.325	0.2719	0.2612	0.1999	0.1221	0.126	0.1051
	55,86 Hz	118.625	0.7637	0.7362	0.7061	0.7034	0.7453	0.6796	0.6911	0.6433	0.6613	0.7002	0.7033	0.707	0.5858	0.6616	0.6056	0.6116	0.6044	0.6595	0.6482	0.629	0.6211	0.6238	0.6399	0.5547	0.6327	0.5582	0.625	0.5987	0.5897	0.5745	0.6167	0.5796	0.6004	0.5861	0.5752	0.5775	0.5325	0.494	0.4751	0.3781	0.4075	0.4041	0.3862	0.3516	0.2663	0.2721	0.2169
	55,86 Hz	118.125	0.7416	0.719	0.7131	0.7226	0.7466	0.7129	0.684	0.7138	0.6727	0.7196	0.7061	0.7397	0.6079	0.6803	0.6481	0.632	0.6271	0.66	0.6394	0.6508	0.6293	0.6425	0.6653	0.5597	0.6464	0.5536	0.641	0.6336	0.6232	0.5754	0.6322	0.6093	0.6426	0.6204	0.6054	0.6137	0.5705	0.5179	0.5126	0.4587	0.4982	0.45	0.4873	0.4717	0.3791	0.3823	0.3368
	55,86 Hz	117.625	0.7404	0.7345	0.7187	0.7329	0.7632	0.7185	0.6913	0.7114	0.698	0.7018	0.7064	0.7314	0.6217	0.6821	0.6615	0.629	0.633	0.675	0.6427	0.6645	0.6328	0.6408	0.6737	0.5666	0.6553	0.5539	0.6543	0.6574	0.6307	0.6167	0.6551	0.6259	0.6453	0.6353	0.6198	0.6346	0.6003	0.5252	0.5421	0.4845	0.537	0.5374	0.5494	0.5578	0.4842	0.4744	0.3986
	55,86 Hz	117.125	0.7468	0.7479	0.7188	0.7186	0.7493	0.7276	0.6986	0.7173	0.7027	0.7117	0.7072	0.7422	0.6246	0.7108	0.6897	0.6249	0.6369	0.6779	0.698	0.671	0.6285	0.684	0.6953	0.5661	0.6638	0.5726	0.6867	0.6742	0.6538	0.6215	0.6571	0.6526	0.6801	0.6656	0.6397	0.6513	0.6239	0.5458	0.5762	0.558	0.582	0.5822	0.5948	0.5969	0.5285	0.5317	0.4639
	55,86 Hz	116.625	0.7449	0.7635	0.7427	0.7225	0.7634	0.7385	0.7037	0.7143	0.6733	0.7247	0.707	0.7485	0.661	0.7095	0.7071	0.6257	0.6354	0.688	0.7185	0.6768	0.6328	0.6603	0.6796	0.565	0.6722	0.5732	0.6837	0.6798	0.6829	0.6425	0.6777	0.6501	0.6837	0.6694	0.6484	0.6747	0.636	0.5591	0.575	0.5895	0.6195	0.6138	0.6444	0.6345	0.5854	0.6108	0.5165
	55,86 Hz	116.125	0.7432	0.733	0.7409	0.7065	0.7679	0.7154	0.6985	0.714	0.6917	0.727	0.7101	0.7406	0.6589	0.7018	0.6739	0.6229	0.6328	0.6887	0.6954	0.675	0.6291	0.6814	0.6968	0.5678	0.6762	0.5775	0.6894	0.6724	0.6874	0.65	0.6813	0.6633	0.6858	0.6644	0.6502	0.6774	0.6457	0.5527	0.6214	0.6075	0.6394	0.6242	0.67	0.6762	0.6241	0.6211	0.5286
	55,86 Hz	115.625	0.7523	0.7432	0.7597	0.7321	0.7751	0.7484	0.7177	0.7157	0.6804	0.7112	0.7101	0.7343	0.6516	0.7097	0.6901	0.6356	0.648	0.6993	0.7324	0.6791	0.6383	0.6867	0.7059	0.5706	0.6875	0.58	0.7035	0.6943	0.6763	0.6628	0.696	0.661	0.6962	0.697	0.6639	0.7005	0.6624	0.5524	0.6407	0.6316	0.6382	0.6466	0.6738	0.6981	0.6523	0.6699	0.5392
	55,86 Hz	115.125	0.7424	0.744	0.7389	0.7282	0.7839	0.7374	0.6938	0.7383	0.7152	0.7222	0.7098	0.7551	0.6238	0.7137	0.7012	0.6419	0.6568	0.6965	0.7086	0.6823	0.6388	0.6996	0.7001	0.5691	0.684	0.5905	0.7034	0.6986	0.6802	0.6564	0.6898	0.6697	0.7033	0.715	0.6761	0.7105	0.65	0.5634	0.6504	0.6434	0.6471	0.6573	0.6922	0.7243	0.6706	0.689	0.563
	55,86 Hz	114.625	0.7382	0.7553	0.7417	0.7255	0.7743	0.7577	0.7288	0.7507	0.7002	0.7343	0.7111	0.7583	0.6402	0.7206	0.7091	0.6404	0.6429	0.7097	0.7198	0.6949	0.6417	0.6963	0.7177	0.5707	0.6859	0.5711	0.7153	0.7121	0.6863	0.6642	0.7016	0.6877	0.7153	0.7205	0.6775	0.7134	0.6384	0.5606	0.6513	0.6274	0.6543	0.6742	0.6984	0.7167	0.6818	0.6799	0.5521
	55,86 Hz	114.125	0.7705	0.7542	0.7431	0.7329	0.7729	0.7554	0.7106	0.7043	0.6985	0.7493	0.71	0.7474	0.6617	0.7378	0.6961	0.6346	0.6626	0.7062	0.6942	0.6952	0.6373	0.6973	0.725	0.5731	0.6819	0.5849	0.715	0.6968	0.7119	0.673	0.7091	0.6868	0.7019	0.7196	0.6722	0.7167	0.6726	0.562	0.6625	0.6354	0.6719	0.6742	0.7183	0.7262	0.6787	0.7153	0.5863
	55,86 Hz	113.625	0.7779	0.7721	0.7418	0.7369	0.7702	0.7514	0.696	0.7198	0.6937	0.7214	0.713	0.7585	0.6675	0.71	0.6934	0.6453	0.6521	0.7095	0.7099	0.695	0.637	0.6825	0.73	0.5773	0.6822	0.5954	0.7201	0.7122	0.7118	0.6555	0.7143	0.6831	0.7301	0.73	0.6844	0.7181	0.6636	0.5854	0.6606	0.6623	0.6868	0.6911	0.7252	0.7417	0.6957	0.7393	0.6146
	55,86 Hz	113.125	0.7817	0.7589	0.7494	0.745	0.7696	0.7386	0.7163	0.7574	0.7043	0.7622	0.7127	0.7494	0.6609	0.7333	0.7315	0.6434	0.6549	0.7114	0.7357	0.699	0.6372	0.6938	0.7316	0.5736	0.686	0.5746	0.7185	0.7077	0.6819	0.6742	0.7148	0.6819	0.7309	0.7158	0.6697	0.7245	0.6654	0.5738	0.6651	0.6723	0.6937	0.6904	0.7236	0.7647	0.7043	0.7287	0.6161
	55,86 Hz	112.625	0.7564	0.7559	0.7485	0.7172	0.7856	0.7632	0.7196	0.7159	0.7011	0.7465	0.712	0.7709	0.6573	0.7455	0.7206	0.6595	0.6576	0.7092	0.7114	0.6872	0.6404	0.7152	0.731	0.5801	0.6959	0.5832	0.7223	0.7158	0.718	0.6854	0.7067	0.6998	0.7278	0.729	0.6827	0.7235	0.6835	0.5862	0.6881	0.6915	0.6848	0.7024	0.7255	0.7656	0.7117	0.7242	0.6207
	55,86 Hz	112.125	0.7838	0.7685	0.748	0.7519	0.7617	0.7516	0.7019	0.7252	0.7113	0.7266	0.7121	0.7642	0.7099	0.7245	0.7159	0.6524	0.6598	0.7039	0.7256	0.6797	0.6399	0.6947	0.7477	0.5733	0.6914	0.585	0.7203	0.7185	0.7005	0.6938	0.7112	0.6904	0.7204	0.7195	0.6816	0.7293	0.6939	0.5801	0.6362	0.6888	0.6942	0.7085	0.7528	0.7611	0.7259	0.7562	0.6046
	55,86 Hz	111.625	0.7691	0.741	0.7367	0.7423	0.7601	0.7345	0.6989	0.7614	0.6997	0.7605	0.713	0.7657	0.6616	0.7399	0.712	0.643	0.6473	0.7175	0.7099	0.6941	0.6435	0.6844	0.7387	0.5705	0.6959	0.5884	0.7306	0.7146	0.7196	0.6891	0.7084	0.6932	0.7326	0.7468	0.6902	0.734	0.6902	0.5807	0.6668	0.6659	0.6881	0.7358	0.736	0.7725	0.7315	0.7624	0.6217
	55,86 Hz	111.125	0.7346	0.7811	0.7289	0.7389	0.7683	0.748	0.716	0.7483	0.7018	0.7425	0.7127	0.7532	0.7058	0.7328	0.6937	0.6623	0.6457	0.7069	0.7252	0.698	0.641	0.7112	0.7452	0.5747	0.6939	0.5937	0.7264	0.7253	0.7162	0.6847	0.7098	0.7095	0.7469	0.7351	0.6998	0.7262	0.6859	0.5713	0.6781	0.7069	0.7091	0.7007	0.7328	0.7888	0.7356	0.7525	0.6369
	55,86 Hz	110.625	0.7799	0.7538	0.7426	0.733	0.7933	0.7589	0.735	0.7624	0.6965	0.7398	0.7123	0.7492	0.6852	0.7434	0.7652	0.6513	0.6563	0.7218	0.7446	0.692	0.6395	0.7109	0.7361	0.5832	0.6966	0.5791	0.7331	0.7271	0.7332	0.6945	0.7167	0.7158	0.7292	0.7249	0.6918	0.7417	0.6791	0.586	0.674	0.6643	0.7085	0.7277	0.7499	0.7664	0.7276	0.7454	0.6083
	55,86 Hz	110.125	0.7735	0.7482	0.7532	0.727	0.7694	0.7439	0.7495	0.7488	0.6997	0.7344	0.7132	0.7579	0.6873	0.7338	0.7235	0.6515	0.6593	0.7305	0.7097	0.6962	0.6433	0.6897	0.7292	0.5763	0.7127	0.5826	0.7407	0.728	0.7062	0.6896	0.7185	0.7142	0.733	0.7397	0.6847	0.7426	0.6817	0.5894	0.6834	0.6953	0.7134	0.7298	0.753	0.773	0.7317	0.7482	0.6355
	55,86 Hz	109.625	0.7423	0.7625	0.7608	0.7565	0.8011	0.738	0.7145	0.7352	0.7034	0.7514	0.7123	0.7587	0.6666	0.7252	0.7215	0.6588	0.6517	0.7145	0.7152	0.6909	0.6375	0.6852	0.739	0.5755	0.6989	0.5846	0.7404	0.7251	0.7121	0.6922	0.72	0.6908	0.7408	0.7367	0.6976	0.7458	0.6764	0.5806	0.6849	0.6934	0.7032	0.7074	0.7544	0.784	0.739	0.7456	0.6255
	55,86 Hz	109.125	0.7636	0.7614	0.7488	0.7628	0.7522	0.7634	0.7296	0.7641	0.7094	0.7314	0.7134	0.7627	0.6769	0.7457	0.7497	0.6498	0.6657	0.729	0.7086	0.7043	0.6398	0.7064	0.72	0.5795	0.7066	0.5976	0.7459	0.7312	0.7233	0.6929	0.714	0.7124	0.7323	0.728	0.6919	0.7403	0.6994	0.5917	0.684	0.6867	0.7093	0.7322	0.7647	0.7737	0.7309	0.7505	0.6219
	55,86 Hz	108.625	0.7589	0.7376	0.7595	0.7506	0.7795	0.7267	0.7158	0.7744	0.6936	0.7601	0.7148	0.779	0.6874	0.7256	0.7629	0.647	0.6621	0.7177	0.7225	0.7034	0.6398	0.7073	0.7362	0.5762	0.6922	0.5925	0.7378	0.7443	0.7229	0.6892	0.7076	0.7086	0.7448	0.7325	0.6843	0.7458	0.6812	0.5843	0.6672	0.7024	0.7233	0.7252	0.754	0.7967	0.7449	0.776	0.6248
	55,86 Hz	108.125	0.7736	0.7607	0.7469	0.726	0.8001	0.7428	0.713	0.7061	0.7069	0.7381	0.7151	0.7708	0.6869	0.7302	0.725	0.6561	0.6575	0.73	0.7333	0.7049	0.6445	0.7073	0.7188	0.5714	0.6959	0.597	0.7471	0.7447	0.7451	0.7004	0.7327	0.7204	0.7452	0.7531	0.689	0.7529	0.6976	0.5848	0.692	0.7113	0.7162	0.7241	0.7595	0.7786	0.7441	0.7622	0.6245
	55,86 Hz	107.625	0.7809	0.7584	0.7493	0.7442	0.7584	0.7342	0.7271	0.7163	0.7135	0.7314	0.7133	0.7458	0.6681	0.7435	0.7558	0.6522	0.6537	0.7154	0.7157	0.7046	0.6387	0.716	0.736	0.5776	0.7045	0.6009	0.74	0.735	0.7309	0.692	0.7138	0.7154	0.7427	0.733	0.6901	0.7474	0.7126	0.5824	0.6674	0.6996	0.71	0.7123	0.759	0.799	0.7528	0.7755	0.65
	55,86 Hz	107.125	0.7637	0.7625	0.7577	0.7465	0.7856	0.7329	0.7336	0.755	0.7157	0.7663	0.7164	0.7638	0.6628	0.7483	0.7533	0.6613	0.6588	0.7325	0.7203	0.709	0.6437	0.7169	0.7371	0.5798	0.6934	0.5989	0.741	0.7361	0.7119	0.6935	0.7163	0.7089	0.742	0.7546	0.7039	0.7388	0.6957	0.5709	0.6933	0.7199	0.708	0.7175	0.7583	0.788	0.7505	0.7547	0.6168
	55,86 Hz	106.625	0.7561	0.757	0.757	0.7637	0.7765	0.7463	0.6956	0.7547	0.7085	0.7364	0.7146	0.7623	0.7122	0.7386	0.7529	0.6566	0.6619	0.7134	0.7243	0.7013	0.6418	0.7161	0.7485	0.5751	0.7049	0.5876	0.742	0.7343	0.7264	0.7007	0.7205	0.7191	0.73	0.7441	0.7002	0.7485	0.7024	0.5866	0.7017	0.6832	0.7212	0.7089	0.7635	0.7935	0.7547	0.7979	0.6402
	55,86 Hz	106.125	0.7465	0.7457	0.7418	0.7446	0.7884	0.7383	0.7398	0.7889	0.7095	0.7713	0.7152	0.7853	0.6961	0.7693	0.7294	0.6638	0.6725	0.7247	0.732	0.7049	0.643	0.7066	0.7298	0.5757	0.7067	0.5904	0.7483	0.7284	0.7234	0.6943	0.7273	0.7076	0.7515	0.7415	0.7052	0.7432	0.7026	0.5922	0.6686	0.7334	0.7175	0.711	0.756	0.7751	0.761	0.7774	0.6474
	55,86 Hz	105.625	0.7357	0.7731	0.7596	0.7495	0.7931	0.7367	0.7206	0.7261	0.7423	0.7597	0.7148	0.7649	0.6829	0.7475	0.7177	0.651	0.6747	0.7289	0.7402	0.7235	0.6438	0.7103	0.7307	0.5798	0.7139	0.589	0.7416	0.734	0.7414	0.6947	0.7199	0.6988	0.752	0.7587	0.6961	0.7547	0.6747	0.5875	0.6975	0.699	0.7293	0.7416	0.7711	0.7879	0.7598	0.7485	0.6412
	55,86 Hz	105.125	0.7592	0.7616	0.7339	0.706	0.7657	0.7641	0.7057	0.7335	0.7232	0.7399	0.7138	0.7857	0.6704	0.7531	0.7274	0.6755	0.6695	0.7296	0.7321	0.6969	0.644	0.7212	0.7472	0.5765	0.7038	0.6037	0.7419	0.7394	0.7388	0.6977	0.727	0.7305	0.7492	0.742	0.7051	0.7426	0.6928	0.5957	0.6792	0.705	0.7171	0.7475	0.7626	0.7883	0.7537	0.7865	0.6317
	55,86 Hz	104.625	0.7782	0.7485	0.7748	0.7348	0.7873	0.7548	0.7186	0.7308	0.7321	0.721	0.7117	0.7638	0.7052	0.7565	0.7368	0.6524	0.6599	0.7205	0.7352	0.7077	0.6407	0.7196	0.7544	0.5819	0.7037	0.5931	0.7408	0.7266	0.7187	0.7022	0.7253	0.7139	0.7629	0.7346	0.7023	0.7551	0.7052	0.5897	0.6806	0.6976	0.7335	0.735	0.7606	0.8119	0.7569	0.762	0.6334
	55,86 Hz	104.125	0.7646	0.7511	0.765	0.754	0.7978	0.7623	0.7202	0.738	0.7162	0.744	0.7001	0.7552	0.6859	0.7374	0.748	0.649	0.6623	0.7319	0.7319	0.715	0.6416	0.7063	0.7349	0.5837	0.7048	0.5731	0.7414	0.7539	0.729	0.7132	0.7152	0.7191	0.7438	0.7585	0.691	0.7573	0.6903	0.589	0.6752	0.69	0.7316	0.7485	0.7574	0.808	0.7422	0.7722	0.6539
	55,86 Hz	103.625	0.7775	0.7658	0.7599	0.7588	0.7827	0.7643	0.7283	0.7187	0.7087	0.7494	0.7111	0.7768	0.6701	0.7183	0.7311	0.6444	0.676	0.7326	0.7289	0.7082	0.6452	0.7128	0.7203	0.5784	0.704	0.5764	0.7489	0.7393	0.7258	0.7066	0.7356	0.7182	0.7374	0.7388	0.6975	0.7542	0.6965	0.5894	0.6845	0.72	0.7154	0.7258	0.7696	0.8104	0.7502	0.7838	0.6581
	55,86 Hz	103.125	0.7677	0.7713	0.7496	0.7428	0.7764	0.7725	0.73	0.7423	0.6894	0.7608	0.7146	0.7804	0.6863	0.7275	0.732	0.6559	0.6539	0.7234	0.7318	0.7043	0.6405	0.7083	0.7394	0.5772	0.6984	0.5711	0.7435	0.7204	0.7283	0.7164	0.7157	0.7143	0.7455	0.7501	0.6956	0.746	0.6982	0.5831	0.6902	0.7186	0.7222	0.7574	0.7678	0.801	0.7546	0.7685	0.6341
	55,86 Hz	102.625	0.7688	0.7946	0.7722	0.7372	0.7859	0.7574	0.7374	0.7579	0.7082	0.7519	0.7149	0.7781	0.6806	0.7555	0.7299	0.6583	0.6558	0.6953	0.7278	0.682	0.6346	0.7199	0.7194	0.5725	0.7073	0.5888	0.7489	0.7422	0.724	0.6972	0.7207	0.715	0.749	0.7473	0.6973	0.7516	0.7131	0.5895	0.7025	0.7169	0.7222	0.7287	0.7798	0.7925	0.7645	0.7836	0.6295
	55,86 Hz	102.125	0.7555	0.7469	0.7531	0.7868	0.7803	0.7734	0.7466	0.7484	0.707	0.7478	0.7158	0.7759	0.69	0.7455	0.7097	0.6589	0.6568	0.7259	0.7157	0.6979	0.6302	0.7039	0.719	0.5636	0.6991	0.5859	0.7314	0.7209	0.7176	0.7035	0.7288	0.7126	0.7534	0.7472	0.6875	0.7539	0.7017	0.5917	0.6842	0.7407	0.733	0.7401	0.7824	0.7955	0.7621	0.8041	0.6434
	55,86 Hz	101.625	0.7741	0.7723	0.7645	0.755	0.7811	0.7855	0.745	0.7375	0.7087	0.7654	0.7174	0.7825	0.6833	0.7603	0.7343	0.6483	0.6563	0.7232	0.7245	0.7083	0.6373	0.7147	0.7135	0.572	0.6915	0.5811	0.7405	0.7349	0.7055	0.6948	0.7256	0.7219	0.7374	0.7484	0.7071	0.7546	0.7067	0.5978	0.6947	0.7115	0.7365	0.7637	0.7697	0.8158	0.7533	0.7959	0.6317
	55,86 Hz	101.125	0.7572	0.7534	0.7384	0.7909	0.7727	0.7584	0.7327	0.7404	0.7428	0.7676	0.7161	0.7812	0.692	0.7477	0.7119	0.6542	0.6708	0.7167	0.7523	0.7016	0.6458	0.7204	0.7732	0.5783	0.6872	0.5757	0.7406	0.7473	0.7228	0.6937	0.7202	0.698	0.7296	0.7202	0.6818	0.7487	0.6984	0.5896	0.6747	0.6984	0.7204	0.741	0.7746	0.7966	0.7628	0.7669	0.6667
	55,86 Hz	100.625	0.8012	0.7659	0.7492	0.7481	0.8086	0.7607	0.7291	0.7478	0.7037	0.7396	0.716	0.7602	0.709	0.7631	0.7537	0.6548	0.6531	0.7164	0.7605	0.708	0.6415	0.7016	0.7268	0.5758	0.6994	0.5917	0.7453	0.751	0.7179	0.6916	0.7221	0.7099	0.7507	0.7479	0.6905	0.7447	0.6762	0.5796	0.7024	0.7115	0.7398	0.7483	0.7677	0.8078	0.7453	0.7968	0.6444
	55,86 Hz	100.125	0.7622	0.7568	0.7762	0.7303	0.7776	0.734	0.7371	0.7234	0.7337	0.7643	0.7173	0.7865	0.6847	0.7486	0.7315	0.6476	0.6674	0.7273	0.7482	0.6966	0.6445	0.7136	0.7688	0.5827	0.7054	0.5797	0.7426	0.7519	0.7487	0.7037	0.722	0.7034	0.7555	0.7414	0.7062	0.7492	0.6782	0.5809	0.7075	0.7026	0.7445	0.7295	0.7665	0.8165	0.7538	0.7909	0.6448
	55,86 Hz	99.625	0.7766	0.7805	0.7136	0.7537	0.8115	0.7652	0.7355	0.7406	0.7325	0.7623	0.7161	0.7812	0.7084	0.7594	0.7243	0.6505	0.658	0.7182	0.7079	0.7146	0.6428	0.7196	0.756	0.5776	0.6962	0.5816	0.743	0.741	0.7407	0.7186	0.7396	0.7196	0.758	0.7567	0.706	0.7467	0.6982	0.5787	0.6767	0.6908	0.7341	0.7274	0.7538	0.8099	0.7708	0.7937	0.6254
	55,86 Hz	99.125	0.7772	0.7916	0.7681	0.7803	0.7938	0.7693	0.7321	0.737	0.7427	0.7707	0.7164	0.7688	0.7162	0.753	0.7171	0.663	0.6651	0.7176	0.7351	0.7056	0.6473	0.725	0.7522	0.5789	0.7161	0.5673	0.7488	0.7391	0.7344	0.6872	0.7359	0.7111	0.7575	0.7431	0.705	0.7654	0.7233	0.5988	0.701	0.6866	0.7239	0.7484	0.7627	0.8057	0.7554	0.7769	0.637
			Relative Errors
	Spinlock,strength	Spinlock,freq	L66	R46	D48	I102	F103	F104	Q105	L49	L132	D111	K140	F65	V133	K69	V47	A54	D44	A51	V64	L74	A139	A83	K98	A138	Q57	X26	T101	V118	V130	L115Y112	R59	A106	V89	Y127	K55	Q79	I45	F136	A70	K129	K124	V68	N82	V76	A125	Y75	M135
	55,86 Hz	134.125	0.0700372	0.0597136	0.0633467	0.0720226	0.0749191	0.0683698	0.0638148	0.0895487	0.0632837	0.0587541	0.00334407	0.0449794	0.0925411	0.0594248	0.0829143	0.0313526	0.0262402	0.0331748	0.0618453	0.0469515	0.00920817	0.0564889	0.073394	0.0139929	0.0257657	0.0659244	0.0228526	0.0432755	0.0528722	0.0536954	0.0293469	0.0315097	0.034582	0.0454882	0.0273842	0.0291026	0.050458	0.0236091	0.0722441	0.0687444	0.0518191	0.0606627	0.0292635	0.0444921	0.036377	0.0646928	0.0519009
	55,86 Hz	133.625	0.0700372	0.0597136	0.0633467	0.0720226	0.0749191	0.0683698	0.0638148	0.0895487	0.0632837	0.0587541	0.00334407	0.0449794	0.0925411	0.0594248	0.0829143	0.0313526	0.0262402	0.0331748	0.0618453	0.0469515	0.00920817	0.0564889	0.073394	0.0139929	0.0257657	0.0659244	0.0228526	0.0432755	0.0528722	0.0536954	0.0293469	0.0315097	0.034582	0.0454882	0.0273842	0.0291026	0.050458	0.0236091	0.0722441	0.0687444	0.0518191	0.0606627	0.0292635	0.0444921	0.036377	0.0646928	0.0519009
	55,86 Hz	133.125	0.0700372	0.0597136	0.0633467	0.0720226	0.0749191	0.0683698	0.0638148	0.0895487	0.0632837	0.0587541	0.00334407	0.0449794	0.0925411	0.0594248	0.0829143	0.0313526	0.0262402	0.0331748	0.0618453	0.0469515	0.00920817	0.0564889	0.073394	0.0139929	0.0257657	0.0659244	0.0228526	0.0432755	0.0528722	0.0536954	0.0293469	0.0315097	0.034582	0.0454882	0.0273842	0.0291026	0.050458	0.0236091	0.0722441	0.0687444	0.0518191	0.0606627	0.0292635	0.0444921	0.036377	0.0646928	0.0519009
	55,86 Hz	132.625	0.0700372	0.0597136	0.0633467	0.0720226	0.0749191	0.0683698	0.0638148	0.0895487	0.0632837	0.0587541	0.00334407	0.0449794	0.0925411	0.0594248	0.0829143	0.0313526	0.0262402	0.0331748	0.0618453	0.0469515	0.00920817	0.0564889	0.073394	0.0139929	0.0257657	0.0659244	0.0228526	0.0432755	0.0528722	0.0536954	0.0293469	0.0315097	0.034582	0.0454882	0.0273842	0.0291026	0.050458	0.0236091	0.0722441	0.0687444	0.0518191	0.0606627	0.0292635	0.0444921	0.036377	0.0646928	0.0519009
	55,86 Hz	132.125	0.0700372	0.0597136	0.0633467	0.0720226	0.0749191	0.0683698	0.0638148	0.0895487	0.0632837	0.0587541	0.00334407	0.0449794	0.0925411	0.0594248	0.0829143	0.0313526	0.0262402	0.0331748	0.0618453	0.0469515	0.00920817	0.0564889	0.073394	0.0139929	0.0257657	0.0659244	0.0228526	0.0432755	0.0528722	0.0536954	0.0293469	0.0315097	0.034582	0.0454882	0.0273842	0.0291026	0.050458	0.0236091	0.0722441	0.0687444	0.0518191	0.0606627	0.0292635	0.0444921	0.036377	0.0646928	0.0519009
	55,86 Hz	131.625	0.0700372	0.0597136	0.0633467	0.0720226	0.0749191	0.0683698	0.0638148	0.0895487	0.0632837	0.0587541	0.00334407	0.0449794	0.0925411	0.0594248	0.0829143	0.0313526	0.0262402	0.0331748	0.0618453	0.0469515	0.00920817	0.0564889	0.073394	0.0139929	0.0257657	0.0659244	0.0228526	0.0432755	0.0528722	0.0536954	0.0293469	0.0315097	0.034582	0.0454882	0.0273842	0.0291026	0.050458	0.0236091	0.0722441	0.0687444	0.0518191	0.0606627	0.0292635	0.0444921	0.036377	0.0646928	0.0519009
	55,86 Hz	131.125	0.0700372	0.0597136	0.0633467	0.0720226	0.0749191	0.0683698	0.0638148	0.0895487	0.0632837	0.0587541	0.00334407	0.0449794	0.0925411	0.0594248	0.0829143	0.0313526	0.0262402	0.0331748	0.0618453	0.0469515	0.00920817	0.0564889	0.073394	0.0139929	0.0257657	0.0659244	0.0228526	0.0432755	0.0528722	0.0536954	0.0293469	0.0315097	0.034582	0.0454882	0.0273842	0.0291026	0.050458	0.0236091	0.0722441	0.0687444	0.0518191	0.0606627	0.0292635	0.0444921	0.036377	0.0646928	0.0519009
	55,86 Hz	130.625	0.0700372	0.0597136	0.0633467	0.0720226	0.0749191	0.0683698	0.0638148	0.0895487	0.0632837	0.0587541	0.00334407	0.0449794	0.0925411	0.0594248	0.0829143	0.0313526	0.0262402	0.0331748	0.0618453	0.0469515	0.00920817	0.0564889	0.073394	0.0139929	0.0257657	0.0659244	0.0228526	0.0432755	0.0528722	0.0536954	0.0293469	0.0315097	0.034582	0.0454882	0.0273842	0.0291026	0.050458	0.0236091	0.0722441	0.0687444	0.0518191	0.0606627	0.0292635	0.0444921	0.036377	0.0646928	0.0519009
	55,86 Hz	130.125	0.0700372	0.0597136	0.0633467	0.0720226	0.0749191	0.0683698	0.0638148	0.0895487	0.0632837	0.0587541	0.00334407	0.0449794	0.0925411	0.0594248	0.0829143	0.0313526	0.0262402	0.0331748	0.0618453	0.0469515	0.00920817	0.0564889	0.073394	0.0139929	0.0257657	0.0659244	0.0228526	0.0432755	0.0528722	0.0536954	0.0293469	0.0315097	0.034582	0.0454882	0.0273842	0.0291026	0.050458	0.0236091	0.0722441	0.0687444	0.0518191	0.0606627	0.0292635	0.0444921	0.036377	0.0646928	0.0519009
	55,86 Hz	129.625	0.0700372	0.0597136	0.0633467	0.0720226	0.0749191	0.0683698	0.0638148	0.0895487	0.0632837	0.0587541	0.00334407	0.0449794	0.0925411	0.0594248	0.0829143	0.0313526	0.0262402	0.0331748	0.0618453	0.0469515	0.00920817	0.0564889	0.073394	0.0139929	0.0257657	0.0659244	0.0228526	0.0432755	0.0528722	0.0536954	0.0293469	0.0315097	0.034582	0.0454882	0.0273842	0.0291026	0.050458	0.0236091	0.0722441	0.0687444	0.0518191	0.0606627	0.0292635	0.0444921	0.036377	0.0646928	0.0519009
	55,86 Hz	129.125	0.0700372	0.0597136	0.0633467	0.0720226	0.0749191	0.0683698	0.0638148	0.0895487	0.0632837	0.0587541	0.00334407	0.0449794	0.0925411	0.0594248	0.0829143	0.0313526	0.0262402	0.0331748	0.0618453	0.0469515	0.00920817	0.0564889	0.073394	0.0139929	0.0257657	0.0659244	0.0228526	0.0432755	0.0528722	0.0536954	0.0293469	0.0315097	0.034582	0.0454882	0.0273842	0.0291026	0.050458	0.0236091	0.0722441	0.0687444	0.0518191	0.0606627	0.0292635	0.0444921	0.036377	0.0646928	0.0519009
	55,86 Hz	128.625	0.0700372	0.0597136	0.0633467	0.0720226	0.0749191	0.0683698	0.0638148	0.0895487	0.0632837	0.0587541	0.00334407	0.0449794	0.0925411	0.0594248	0.0829143	0.0313526	0.0262402	0.0331748	0.0618453	0.0469515	0.00920817	0.0564889	0.073394	0.0139929	0.0257657	0.0659244	0.0228526	0.0432755	0.0528722	0.0536954	0.0293469	0.0315097	0.034582	0.0454882	0.0273842	0.0291026	0.050458	0.0236091	0.0722441	0.0687444	0.0518191	0.0606627	0.0292635	0.0444921	0.036377	0.0646928	0.0519009
	55,86 Hz	128.125	0.0700372	0.0597136	0.0633467	0.0720226	0.0749191	0.0683698	0.0638148	0.0895487	0.0632837	0.0587541	0.00334407	0.0449794	0.0925411	0.0594248	0.0829143	0.0313526	0.0262402	0.0331748	0.0618453	0.0469515	0.00920817	0.0564889	0.073394	0.0139929	0.0257657	0.0659244	0.0228526	0.0432755	0.0528722	0.0536954	0.0293469	0.0315097	0.034582	0.0454882	0.0273842	0.0291026	0.050458	0.0236091	0.0722441	0.0687444	0.0518191	0.0606627	0.0292635	0.0444921	0.036377	0.0646928	0.0519009
	55,86 Hz	127.625	0.0700372	0.0597136	0.0633467	0.0720226	0.0749191	0.0683698	0.0638148	0.0895487	0.0632837	0.0587541	0.00334407	0.0449794	0.0925411	0.0594248	0.0829143	0.0313526	0.0262402	0.0331748	0.0618453	0.0469515	0.00920817	0.0564889	0.073394	0.0139929	0.0257657	0.0659244	0.0228526	0.0432755	0.0528722	0.0536954	0.0293469	0.0315097	0.034582	0.0454882	0.0273842	0.0291026	0.050458	0.0236091	0.0722441	0.0687444	0.0518191	0.0606627	0.0292635	0.0444921	0.036377	0.0646928	0.0519009
	55,86 Hz	127.125	0.0700372	0.0597136	0.0633467	0.0720226	0.0749191	0.0683698	0.0638148	0.0895487	0.0632837	0.0587541	0.00334407	0.0449794	0.0925411	0.0594248	0.0829143	0.0313526	0.0262402	0.0331748	0.0618453	0.0469515	0.00920817	0.0564889	0.073394	0.0139929	0.0257657	0.0659244	0.0228526	0.0432755	0.0528722	0.0536954	0.0293469	0.0315097	0.034582	0.0454882	0.0273842	0.0291026	0.050458	0.0236091	0.0722441	0.0687444	0.0518191	0.0606627	0.0292635	0.0444921	0.036377	0.0646928	0.0519009
	55,86 Hz	126.625	0.0700372	0.0597136	0.0633467	0.0720226	0.0749191	0.0683698	0.0638148	0.0895487	0.0632837	0.0587541	0.00334407	0.0449794	0.0925411	0.0594248	0.0829143	0.0313526	0.0262402	0.0331748	0.0618453	0.0469515	0.00920817	0.0564889	0.073394	0.0139929	0.0257657	0.0659244	0.0228526	0.0432755	0.0528722	0.0536954	0.0293469	0.0315097	0.034582	0.0454882	0.0273842	0.0291026	0.050458	0.0236091	0.0722441	0.0687444	0.0518191	0.0606627	0.0292635	0.0444921	0.036377	0.0646928	0.0519009
	55,86 Hz	126.125	0.0700372	0.0597136	0.0633467	0.0720226	0.0749191	0.0683698	0.0638148	0.0895487	0.0632837	0.0587541	0.00334407	0.0449794	0.0925411	0.0594248	0.0829143	0.0313526	0.0262402	0.0331748	0.0618453	0.0469515	0.00920817	0.0564889	0.073394	0.0139929	0.0257657	0.0659244	0.0228526	0.0432755	0.0528722	0.0536954	0.0293469	0.0315097	0.034582	0.0454882	0.0273842	0.0291026	0.050458	0.0236091	0.0722441	0.0687444	0.0518191	0.0606627	0.0292635	0.0444921	0.036377	0.0646928	0.0519009
	55,86 Hz	125.625	0.0700372	0.0597136	0.0633467	0.0720226	0.0749191	0.0683698	0.0638148	0.0895487	0.0632837	0.0587541	0.00334407	0.0449794	0.0925411	0.0594248	0.0829143	0.0313526	0.0262402	0.0331748	0.0618453	0.0469515	0.00920817	0.0564889	0.073394	0.0139929	0.0257657	0.0659244	0.0228526	0.0432755	0.0528722	0.0536954	0.0293469	0.0315097	0.034582	0.0454882	0.0273842	0.0291026	0.050458	0.0236091	0.0722441	0.0687444	0.0518191	0.0606627	0.0292635	0.0444921	0.036377	0.0646928	0.0519009
	55,86 Hz	125.125	0.0700372	0.0597136	0.0633467	0.0720226	0.0749191	0.0683698	0.0638148	0.0895487	0.0632837	0.0587541	0.00334407	0.0449794	0.0925411	0.0594248	0.0829143	0.0313526	0.0262402	0.0331748	0.0618453	0.0469515	0.00920817	0.0564889	0.073394	0.0139929	0.0257657	0.0659244	0.0228526	0.0432755	0.0528722	0.0536954	0.0293469	0.0315097	0.034582	0.0454882	0.0273842	0.0291026	0.050458	0.0236091	0.0722441	0.0687444	0.0518191	0.0606627	0.0292635	0.0444921	0.036377	0.0646928	0.0519009
	55,86 Hz	124.625	0.0700372	0.0597136	0.0633467	0.0720226	0.0749191	0.0683698	0.0638148	0.0895487	0.0632837	0.0587541	0.00334407	0.0449794	0.0925411	0.0594248	0.0829143	0.0313526	0.0262402	0.0331748	0.0618453	0.0469515	0.00920817	0.0564889	0.073394	0.0139929	0.0257657	0.0659244	0.0228526	0.0432755	0.0528722	0.0536954	0.0293469	0.0315097	0.034582	0.0454882	0.0273842	0.0291026	0.050458	0.0236091	0.0722441	0.0687444	0.0518191	0.0606627	0.0292635	0.0444921	0.036377	0.0646928	0.0519009
	55,86 Hz	124.125	0.0700372	0.0597136	0.0633467	0.0720226	0.0749191	0.0683698	0.0638148	0.0895487	0.0632837	0.0587541	0.00334407	0.0449794	0.0925411	0.0594248	0.0829143	0.0313526	0.0262402	0.0331748	0.0618453	0.0469515	0.00920817	0.0564889	0.073394	0.0139929	0.0257657	0.0659244	0.0228526	0.0432755	0.0528722	0.0536954	0.0293469	0.0315097	0.034582	0.0454882	0.0273842	0.0291026	0.050458	0.0236091	0.0722441	0.0687444	0.0518191	0.0606627	0.0292635	0.0444921	0.036377	0.0646928	0.0519009
	55,86 Hz	123.625	0.0700372	0.0597136	0.0633467	0.0720226	0.0749191	0.0683698	0.0638148	0.0895487	0.0632837	0.0587541	0.00334407	0.0449794	0.0925411	0.0594248	0.0829143	0.0313526	0.0262402	0.0331748	0.0618453	0.0469515	0.00920817	0.0564889	0.073394	0.0139929	0.0257657	0.0659244	0.0228526	0.0432755	0.0528722	0.0536954	0.0293469	0.0315097	0.034582	0.0454882	0.0273842	0.0291026	0.050458	0.0236091	0.0722441	0.0687444	0.0518191	0.0606627	0.0292635	0.0444921	0.036377	0.0646928	0.0519009
	55,86 Hz	123.125	0.0700372	0.0597136	0.0633467	0.0720226	0.0749191	0.0683698	0.0638148	0.0895487	0.0632837	0.0587541	0.00334407	0.0449794	0.0925411	0.0594248	0.0829143	0.0313526	0.0262402	0.0331748	0.0618453	0.0469515	0.00920817	0.0564889	0.073394	0.0139929	0.0257657	0.0659244	0.0228526	0.0432755	0.0528722	0.0536954	0.0293469	0.0315097	0.034582	0.0454882	0.0273842	0.0291026	0.050458	0.0236091	0.0722441	0.0687444	0.0518191	0.0606627	0.0292635	0.0444921	0.036377	0.0646928	0.0519009
	55,86 Hz	122.625	0.0700372	0.0597136	0.0633467	0.0720226	0.0749191	0.0683698	0.0638148	0.0895487	0.0632837	0.0587541	0.00334407	0.0449794	0.0925411	0.0594248	0.0829143	0.0313526	0.0262402	0.0331748	0.0618453	0.0469515	0.00920817	0.0564889	0.073394	0.0139929	0.0257657	0.0659244	0.0228526	0.0432755	0.0528722	0.0536954	0.0293469	0.0315097	0.034582	0.0454882	0.0273842	0.0291026	0.050458	0.0236091	0.0722441	0.0687444	0.0518191	0.0606627	0.0292635	0.0444921	0.036377	0.0646928	0.0519009
	55,86 Hz	122.125	0.0700372	0.0597136	0.0633467	0.0720226	0.0749191	0.0683698	0.0638148	0.0895487	0.0632837	0.0587541	0.00334407	0.0449794	0.0925411	0.0594248	0.0829143	0.0313526	0.0262402	0.0331748	0.0618453	0.0469515	0.00920817	0.0564889	0.073394	0.0139929	0.0257657	0.0659244	0.0228526	0.0432755	0.0528722	0.0536954	0.0293469	0.0315097	0.034582	0.0454882	0.0273842	0.0291026	0.050458	0.0236091	0.0722441	0.0687444	0.0518191	0.0606627	0.0292635	0.0444921	0.036377	0.0646928	0.0519009
	55,86 Hz	121.625	0.0700372	0.0597136	0.0633467	0.0720226	0.0749191	0.0683698	0.0638148	0.0895487	0.0632837	0.0587541	0.00334407	0.0449794	0.0925411	0.0594248	0.0829143	0.0313526	0.0262402	0.0331748	0.0618453	0.0469515	0.00920817	0.0564889	0.073394	0.0139929	0.0257657	0.0659244	0.0228526	0.0432755	0.0528722	0.0536954	0.0293469	0.0315097	0.034582	0.0454882	0.0273842	0.0291026	0.050458	0.0236091	0.0722441	0.0687444	0.0518191	0.0606627	0.0292635	0.0444921	0.036377	0.0646928	0.0519009
	55,86 Hz	121.125	0.0700372	0.0597136	0.0633467	0.0720226	0.0749191	0.0683698	0.0638148	0.0895487	0.0632837	0.0587541	0.00334407	0.0449794	0.0925411	0.0594248	0.0829143	0.0313526	0.0262402	0.0331748	0.0618453	0.0469515	0.00920817	0.0564889	0.073394	0.0139929	0.0257657	0.0659244	0.0228526	0.0432755	0.0528722	0.0536954	0.0293469	0.0315097	0.034582	0.0454882	0.0273842	0.0291026	0.050458	0.0236091	0.0722441	0.0687444	0.0518191	0.0606627	0.0292635	0.0444921	0.036377	0.0646928	0.0519009
	55,86 Hz	120.625	0.0700372	0.0597136	0.0633467	0.0720226	0.0749191	0.0683698	0.0638148	0.0895487	0.0632837	0.0587541	0.00334407	0.0449794	0.0925411	0.0594248	0.0829143	0.0313526	0.0262402	0.0331748	0.0618453	0.0469515	0.00920817	0.0564889	0.073394	0.0139929	0.0257657	0.0659244	0.0228526	0.0432755	0.0528722	0.0536954	0.0293469	0.0315097	0.034582	0.0454882	0.0273842	0.0291026	0.050458	0.0236091	0.0722441	0.0687444	0.0518191	0.0606627	0.0292635	0.0444921	0.036377	0.0646928	0.0519009
	55,86 Hz	120.125	0.0700372	0.0597136	0.0633467	0.0720226	0.0749191	0.0683698	0.0638148	0.0895487	0.0632837	0.0587541	0.00334407	0.0449794	0.0925411	0.0594248	0.0829143	0.0313526	0.0262402	0.0331748	0.0618453	0.0469515	0.00920817	0.0564889	0.073394	0.0139929	0.0257657	0.0659244	0.0228526	0.0432755	0.0528722	0.0536954	0.0293469	0.0315097	0.034582	0.0454882	0.0273842	0.0291026	0.050458	0.0236091	0.0722441	0.0687444	0.0518191	0.0606627	0.0292635	0.0444921	0.036377	0.0646928	0.0519009
	55,86 Hz	119.625	0.0700372	0.0597136	0.0633467	0.0720226	0.0749191	0.0683698	0.0638148	0.0895487	0.0632837	0.0587541	0.00334407	0.0449794	0.0925411	0.0594248	0.0829143	0.0313526	0.0262402	0.0331748	0.0618453	0.0469515	0.00920817	0.0564889	0.073394	0.0139929	0.0257657	0.0659244	0.0228526	0.0432755	0.0528722	0.0536954	0.0293469	0.0315097	0.034582	0.0454882	0.0273842	0.0291026	0.050458	0.0236091	0.0722441	0.0687444	0.0518191	0.0606627	0.0292635	0.0444921	0.036377	0.0646928	0.0519009
	55,86 Hz	119.125	0.0700372	0.0597136	0.0633467	0.0720226	0.0749191	0.0683698	0.0638148	0.0895487	0.0632837	0.0587541	0.00334407	0.0449794	0.0925411	0.0594248	0.0829143	0.0313526	0.0262402	0.0331748	0.0618453	0.0469515	0.00920817	0.0564889	0.073394	0.0139929	0.0257657	0.0659244	0.0228526	0.0432755	0.0528722	0.0536954	0.0293469	0.0315097	0.034582	0.0454882	0.0273842	0.0291026	0.050458	0.0236091	0.0722441	0.0687444	0.0518191	0.0606627	0.0292635	0.0444921	0.036377	0.0646928	0.0519009
	55,86 Hz	118.625	0.0700372	0.0597136	0.0633467	0.0720226	0.0749191	0.0683698	0.0638148	0.0895487	0.0632837	0.0587541	0.00334407	0.0449794	0.0925411	0.0594248	0.0829143	0.0313526	0.0262402	0.0331748	0.0618453	0.0469515	0.00920817	0.0564889	0.073394	0.0139929	0.0257657	0.0659244	0.0228526	0.0432755	0.0528722	0.0536954	0.0293469	0.0315097	0.034582	0.0454882	0.0273842	0.0291026	0.050458	0.0236091	0.0722441	0.0687444	0.0518191	0.0606627	0.0292635	0.0444921	0.036377	0.0646928	0.0519009
	55,86 Hz	118.125	0.0700372	0.0597136	0.0633467	0.0720226	0.0749191	0.0683698	0.0638148	0.0895487	0.0632837	0.0587541	0.00334407	0.0449794	0.0925411	0.0594248	0.0829143	0.0313526	0.0262402	0.0331748	0.0618453	0.0469515	0.00920817	0.0564889	0.073394	0.0139929	0.0257657	0.0659244	0.0228526	0.0432755	0.0528722	0.0536954	0.0293469	0.0315097	0.034582	0.0454882	0.0273842	0.0291026	0.050458	0.0236091	0.0722441	0.0687444	0.0518191	0.0606627	0.0292635	0.0444921	0.036377	0.0646928	0.0519009
	55,86 Hz	117.625	0.0700372	0.0597136	0.0633467	0.0720226	0.0749191	0.0683698	0.0638148	0.0895487	0.0632837	0.0587541	0.00334407	0.0449794	0.0925411	0.0594248	0.0829143	0.0313526	0.0262402	0.0331748	0.0618453	0.0469515	0.00920817	0.0564889	0.073394	0.0139929	0.0257657	0.0659244	0.0228526	0.0432755	0.0528722	0.0536954	0.0293469	0.0315097	0.034582	0.0454882	0.0273842	0.0291026	0.050458	0.0236091	0.0722441	0.0687444	0.0518191	0.0606627	0.0292635	0.0444921	0.036377	0.0646928	0.0519009
	55,86 Hz	117.125	0.0700372	0.0597136	0.0633467	0.0720226	0.0749191	0.0683698	0.0638148	0.0895487	0.0632837	0.0587541	0.00334407	0.0449794	0.0925411	0.0594248	0.0829143	0.0313526	0.0262402	0.0331748	0.0618453	0.0469515	0.00920817	0.0564889	0.073394	0.0139929	0.0257657	0.0659244	0.0228526	0.0432755	0.0528722	0.0536954	0.0293469	0.0315097	0.034582	0.0454882	0.0273842	0.0291026	0.050458	0.0236091	0.0722441	0.0687444	0.0518191	0.0606627	0.0292635	0.0444921	0.036377	0.0646928	0.0519009
	55,86 Hz	116.625	0.0700372	0.0597136	0.0633467	0.0720226	0.0749191	0.0683698	0.0638148	0.0895487	0.0632837	0.0587541	0.00334407	0.0449794	0.0925411	0.0594248	0.0829143	0.0313526	0.0262402	0.0331748	0.0618453	0.0469515	0.00920817	0.0564889	0.073394	0.0139929	0.0257657	0.0659244	0.0228526	0.0432755	0.0528722	0.0536954	0.0293469	0.0315097	0.034582	0.0454882	0.0273842	0.0291026	0.050458	0.0236091	0.0722441	0.0687444	0.0518191	0.0606627	0.0292635	0.0444921	0.036377	0.0646928	0.0519009
	55,86 Hz	116.125	0.0700372	0.0597136	0.0633467	0.0720226	0.0749191	0.0683698	0.0638148	0.0895487	0.0632837	0.0587541	0.00334407	0.0449794	0.0925411	0.0594248	0.0829143	0.0313526	0.0262402	0.0331748	0.0618453	0.0469515	0.00920817	0.0564889	0.073394	0.0139929	0.0257657	0.0659244	0.0228526	0.0432755	0.0528722	0.0536954	0.0293469	0.0315097	0.034582	0.0454882	0.0273842	0.0291026	0.050458	0.0236091	0.0722441	0.0687444	0.0518191	0.0606627	0.0292635	0.0444921	0.036377	0.0646928	0.0519009
	55,86 Hz	115.625	0.0700372	0.0597136	0.0633467	0.0720226	0.0749191	0.0683698	0.0638148	0.0895487	0.0632837	0.0587541	0.00334407	0.0449794	0.0925411	0.0594248	0.0829143	0.0313526	0.0262402	0.0331748	0.0618453	0.0469515	0.00920817	0.0564889	0.073394	0.0139929	0.0257657	0.0659244	0.0228526	0.0432755	0.0528722	0.0536954	0.0293469	0.0315097	0.034582	0.0454882	0.0273842	0.0291026	0.050458	0.0236091	0.0722441	0.0687444	0.0518191	0.0606627	0.0292635	0.0444921	0.036377	0.0646928	0.0519009
	55,86 Hz	115.125	0.0700372	0.0597136	0.0633467	0.0720226	0.0749191	0.0683698	0.0638148	0.0895487	0.0632837	0.0587541	0.00334407	0.0449794	0.0925411	0.0594248	0.0829143	0.0313526	0.0262402	0.0331748	0.0618453	0.0469515	0.00920817	0.0564889	0.073394	0.0139929	0.0257657	0.0659244	0.0228526	0.0432755	0.0528722	0.0536954	0.0293469	0.0315097	0.034582	0.0454882	0.0273842	0.0291026	0.050458	0.0236091	0.0722441	0.0687444	0.0518191	0.0606627	0.0292635	0.0444921	0.036377	0.0646928	0.0519009
	55,86 Hz	114.625	0.0700372	0.0597136	0.0633467	0.0720226	0.0749191	0.0683698	0.0638148	0.0895487	0.0632837	0.0587541	0.00334407	0.0449794	0.0925411	0.0594248	0.0829143	0.0313526	0.0262402	0.0331748	0.0618453	0.0469515	0.00920817	0.0564889	0.073394	0.0139929	0.0257657	0.0659244	0.0228526	0.0432755	0.0528722	0.0536954	0.0293469	0.0315097	0.034582	0.0454882	0.0273842	0.0291026	0.050458	0.0236091	0.0722441	0.0687444	0.0518191	0.0606627	0.0292635	0.0444921	0.036377	0.0646928	0.0519009
	55,86 Hz	114.125	0.0700372	0.0597136	0.0633467	0.0720226	0.0749191	0.0683698	0.0638148	0.0895487	0.0632837	0.0587541	0.00334407	0.0449794	0.0925411	0.0594248	0.0829143	0.0313526	0.0262402	0.0331748	0.0618453	0.0469515	0.00920817	0.0564889	0.073394	0.0139929	0.0257657	0.0659244	0.0228526	0.0432755	0.0528722	0.0536954	0.0293469	0.0315097	0.034582	0.0454882	0.0273842	0.0291026	0.050458	0.0236091	0.0722441	0.0687444	0.0518191	0.0606627	0.0292635	0.0444921	0.036377	0.0646928	0.0519009
	55,86 Hz	113.625	0.0700372	0.0597136	0.0633467	0.0720226	0.0749191	0.0683698	0.0638148	0.0895487	0.0632837	0.0587541	0.00334407	0.0449794	0.0925411	0.0594248	0.0829143	0.0313526	0.0262402	0.0331748	0.0618453	0.0469515	0.00920817	0.0564889	0.073394	0.0139929	0.0257657	0.0659244	0.0228526	0.0432755	0.0528722	0.0536954	0.0293469	0.0315097	0.034582	0.0454882	0.0273842	0.0291026	0.050458	0.0236091	0.0722441	0.0687444	0.0518191	0.0606627	0.0292635	0.0444921	0.036377	0.0646928	0.0519009
	55,86 Hz	113.125	0.0700372	0.0597136	0.0633467	0.0720226	0.0749191	0.0683698	0.0638148	0.0895487	0.0632837	0.0587541	0.00334407	0.0449794	0.0925411	0.0594248	0.0829143	0.0313526	0.0262402	0.0331748	0.0618453	0.0469515	0.00920817	0.0564889	0.073394	0.0139929	0.0257657	0.0659244	0.0228526	0.0432755	0.0528722	0.0536954	0.0293469	0.0315097	0.034582	0.0454882	0.0273842	0.0291026	0.050458	0.0236091	0.0722441	0.0687444	0.0518191	0.0606627	0.0292635	0.0444921	0.036377	0.0646928	0.0519009
	55,86 Hz	112.625	0.0700372	0.0597136	0.0633467	0.0720226	0.0749191	0.0683698	0.0638148	0.0895487	0.0632837	0.0587541	0.00334407	0.0449794	0.0925411	0.0594248	0.0829143	0.0313526	0.0262402	0.0331748	0.0618453	0.0469515	0.00920817	0.0564889	0.073394	0.0139929	0.0257657	0.0659244	0.0228526	0.0432755	0.0528722	0.0536954	0.0293469	0.0315097	0.034582	0.0454882	0.0273842	0.0291026	0.050458	0.0236091	0.0722441	0.0687444	0.0518191	0.0606627	0.0292635	0.0444921	0.036377	0.0646928	0.0519009
	55,86 Hz	112.125	0.0700372	0.0597136	0.0633467	0.0720226	0.0749191	0.0683698	0.0638148	0.0895487	0.0632837	0.0587541	0.00334407	0.0449794	0.0925411	0.0594248	0.0829143	0.0313526	0.0262402	0.0331748	0.0618453	0.0469515	0.00920817	0.0564889	0.073394	0.0139929	0.0257657	0.0659244	0.0228526	0.0432755	0.0528722	0.0536954	0.0293469	0.0315097	0.034582	0.0454882	0.0273842	0.0291026	0.050458	0.0236091	0.0722441	0.0687444	0.0518191	0.0606627	0.0292635	0.0444921	0.036377	0.0646928	0.0519009
	55,86 Hz	111.625	0.0700372	0.0597136	0.0633467	0.0720226	0.0749191	0.0683698	0.0638148	0.0895487	0.0632837	0.0587541	0.00334407	0.0449794	0.0925411	0.0594248	0.0829143	0.0313526	0.0262402	0.0331748	0.0618453	0.0469515	0.00920817	0.0564889	0.073394	0.0139929	0.0257657	0.0659244	0.0228526	0.0432755	0.0528722	0.0536954	0.0293469	0.0315097	0.034582	0.0454882	0.0273842	0.0291026	0.050458	0.0236091	0.0722441	0.0687444	0.0518191	0.0606627	0.0292635	0.0444921	0.036377	0.0646928	0.0519009
	55,86 Hz	111.125	0.0700372	0.0597136	0.0633467	0.0720226	0.0749191	0.0683698	0.0638148	0.0895487	0.0632837	0.0587541	0.00334407	0.0449794	0.0925411	0.0594248	0.0829143	0.0313526	0.0262402	0.0331748	0.0618453	0.0469515	0.00920817	0.0564889	0.073394	0.0139929	0.0257657	0.0659244	0.0228526	0.0432755	0.0528722	0.0536954	0.0293469	0.0315097	0.034582	0.0454882	0.0273842	0.0291026	0.050458	0.0236091	0.0722441	0.0687444	0.0518191	0.0606627	0.0292635	0.0444921	0.036377	0.0646928	0.0519009
	55,86 Hz	110.625	0.0700372	0.0597136	0.0633467	0.0720226	0.0749191	0.0683698	0.0638148	0.0895487	0.0632837	0.0587541	0.00334407	0.0449794	0.0925411	0.0594248	0.0829143	0.0313526	0.0262402	0.0331748	0.0618453	0.0469515	0.00920817	0.0564889	0.073394	0.0139929	0.0257657	0.0659244	0.0228526	0.0432755	0.0528722	0.0536954	0.0293469	0.0315097	0.034582	0.0454882	0.0273842	0.0291026	0.050458	0.0236091	0.0722441	0.0687444	0.0518191	0.0606627	0.0292635	0.0444921	0.036377	0.0646928	0.0519009
	55,86 Hz	110.125	0.0700372	0.0597136	0.0633467	0.0720226	0.0749191	0.0683698	0.0638148	0.0895487	0.0632837	0.0587541	0.00334407	0.0449794	0.0925411	0.0594248	0.0829143	0.0313526	0.0262402	0.0331748	0.0618453	0.0469515	0.00920817	0.0564889	0.073394	0.0139929	0.0257657	0.0659244	0.0228526	0.0432755	0.0528722	0.0536954	0.0293469	0.0315097	0.034582	0.0454882	0.0273842	0.0291026	0.050458	0.0236091	0.0722441	0.0687444	0.0518191	0.0606627	0.0292635	0.0444921	0.036377	0.0646928	0.0519009
	55,86 Hz	109.625	0.0700372	0.0597136	0.0633467	0.0720226	0.0749191	0.0683698	0.0638148	0.0895487	0.0632837	0.0587541	0.00334407	0.0449794	0.0925411	0.0594248	0.0829143	0.0313526	0.0262402	0.0331748	0.0618453	0.0469515	0.00920817	0.0564889	0.073394	0.0139929	0.0257657	0.0659244	0.0228526	0.0432755	0.0528722	0.0536954	0.0293469	0.0315097	0.034582	0.0454882	0.0273842	0.0291026	0.050458	0.0236091	0.0722441	0.0687444	0.0518191	0.0606627	0.0292635	0.0444921	0.036377	0.0646928	0.0519009
	55,86 Hz	109.125	0.0700372	0.0597136	0.0633467	0.0720226	0.0749191	0.0683698	0.0638148	0.0895487	0.0632837	0.0587541	0.00334407	0.0449794	0.0925411	0.0594248	0.0829143	0.0313526	0.0262402	0.0331748	0.0618453	0.0469515	0.00920817	0.0564889	0.073394	0.0139929	0.0257657	0.0659244	0.0228526	0.0432755	0.0528722	0.0536954	0.0293469	0.0315097	0.034582	0.0454882	0.0273842	0.0291026	0.050458	0.0236091	0.0722441	0.0687444	0.0518191	0.0606627	0.0292635	0.0444921	0.036377	0.0646928	0.0519009
	55,86 Hz	108.625	0.0700372	0.0597136	0.0633467	0.0720226	0.0749191	0.0683698	0.0638148	0.0895487	0.0632837	0.0587541	0.00334407	0.0449794	0.0925411	0.0594248	0.0829143	0.0313526	0.0262402	0.0331748	0.0618453	0.0469515	0.00920817	0.0564889	0.073394	0.0139929	0.0257657	0.0659244	0.0228526	0.0432755	0.0528722	0.0536954	0.0293469	0.0315097	0.034582	0.0454882	0.0273842	0.0291026	0.050458	0.0236091	0.0722441	0.0687444	0.0518191	0.0606627	0.0292635	0.0444921	0.036377	0.0646928	0.0519009
	55,86 Hz	108.125	0.0700372	0.0597136	0.0633467	0.0720226	0.0749191	0.0683698	0.0638148	0.0895487	0.0632837	0.0587541	0.00334407	0.0449794	0.0925411	0.0594248	0.0829143	0.0313526	0.0262402	0.0331748	0.0618453	0.0469515	0.00920817	0.0564889	0.073394	0.0139929	0.0257657	0.0659244	0.0228526	0.0432755	0.0528722	0.0536954	0.0293469	0.0315097	0.034582	0.0454882	0.0273842	0.0291026	0.050458	0.0236091	0.0722441	0.0687444	0.0518191	0.0606627	0.0292635	0.0444921	0.036377	0.0646928	0.0519009
	55,86 Hz	107.625	0.0700372	0.0597136	0.0633467	0.0720226	0.0749191	0.0683698	0.0638148	0.0895487	0.0632837	0.0587541	0.00334407	0.0449794	0.0925411	0.0594248	0.0829143	0.0313526	0.0262402	0.0331748	0.0618453	0.0469515	0.00920817	0.0564889	0.073394	0.0139929	0.0257657	0.0659244	0.0228526	0.0432755	0.0528722	0.0536954	0.0293469	0.0315097	0.034582	0.0454882	0.0273842	0.0291026	0.050458	0.0236091	0.0722441	0.0687444	0.0518191	0.0606627	0.0292635	0.0444921	0.036377	0.0646928	0.0519009
	55,86 Hz	107.125	0.0700372	0.0597136	0.0633467	0.0720226	0.0749191	0.0683698	0.0638148	0.0895487	0.0632837	0.0587541	0.00334407	0.0449794	0.0925411	0.0594248	0.0829143	0.0313526	0.0262402	0.0331748	0.0618453	0.0469515	0.00920817	0.0564889	0.073394	0.0139929	0.0257657	0.0659244	0.0228526	0.0432755	0.0528722	0.0536954	0.0293469	0.0315097	0.034582	0.0454882	0.0273842	0.0291026	0.050458	0.0236091	0.0722441	0.0687444	0.0518191	0.0606627	0.0292635	0.0444921	0.036377	0.0646928	0.0519009
	55,86 Hz	106.625	0.0700372	0.0597136	0.0633467	0.0720226	0.0749191	0.0683698	0.0638148	0.0895487	0.0632837	0.0587541	0.00334407	0.0449794	0.0925411	0.0594248	0.0829143	0.0313526	0.0262402	0.0331748	0.0618453	0.0469515	0.00920817	0.0564889	0.073394	0.0139929	0.0257657	0.0659244	0.0228526	0.0432755	0.0528722	0.0536954	0.0293469	0.0315097	0.034582	0.0454882	0.0273842	0.0291026	0.050458	0.0236091	0.0722441	0.0687444	0.0518191	0.0606627	0.0292635	0.0444921	0.036377	0.0646928	0.0519009
	55,86 Hz	106.125	0.0700372	0.0597136	0.0633467	0.0720226	0.0749191	0.0683698	0.0638148	0.0895487	0.0632837	0.0587541	0.00334407	0.0449794	0.0925411	0.0594248	0.0829143	0.0313526	0.0262402	0.0331748	0.0618453	0.0469515	0.00920817	0.0564889	0.073394	0.0139929	0.0257657	0.0659244	0.0228526	0.0432755	0.0528722	0.0536954	0.0293469	0.0315097	0.034582	0.0454882	0.0273842	0.0291026	0.050458	0.0236091	0.0722441	0.0687444	0.0518191	0.0606627	0.0292635	0.0444921	0.036377	0.0646928	0.0519009
	55,86 Hz	105.625	0.0700372	0.0597136	0.0633467	0.0720226	0.0749191	0.0683698	0.0638148	0.0895487	0.0632837	0.0587541	0.00334407	0.0449794	0.0925411	0.0594248	0.0829143	0.0313526	0.0262402	0.0331748	0.0618453	0.0469515	0.00920817	0.0564889	0.073394	0.0139929	0.0257657	0.0659244	0.0228526	0.0432755	0.0528722	0.0536954	0.0293469	0.0315097	0.034582	0.0454882	0.0273842	0.0291026	0.050458	0.0236091	0.0722441	0.0687444	0.0518191	0.0606627	0.0292635	0.0444921	0.036377	0.0646928	0.0519009
	55,86 Hz	105.125	0.0700372	0.0597136	0.0633467	0.0720226	0.0749191	0.0683698	0.0638148	0.0895487	0.0632837	0.0587541	0.00334407	0.0449794	0.0925411	0.0594248	0.0829143	0.0313526	0.0262402	0.0331748	0.0618453	0.0469515	0.00920817	0.0564889	0.073394	0.0139929	0.0257657	0.0659244	0.0228526	0.0432755	0.0528722	0.0536954	0.0293469	0.0315097	0.034582	0.0454882	0.0273842	0.0291026	0.050458	0.0236091	0.0722441	0.0687444	0.0518191	0.0606627	0.0292635	0.0444921	0.036377	0.0646928	0.0519009
	55,86 Hz	104.625	0.0700372	0.0597136	0.0633467	0.0720226	0.0749191	0.0683698	0.0638148	0.0895487	0.0632837	0.0587541	0.00334407	0.0449794	0.0925411	0.0594248	0.0829143	0.0313526	0.0262402	0.0331748	0.0618453	0.0469515	0.00920817	0.0564889	0.073394	0.0139929	0.0257657	0.0659244	0.0228526	0.0432755	0.0528722	0.0536954	0.0293469	0.0315097	0.034582	0.0454882	0.0273842	0.0291026	0.050458	0.0236091	0.0722441	0.0687444	0.0518191	0.0606627	0.0292635	0.0444921	0.036377	0.0646928	0.0519009
	55,86 Hz	104.125	0.0700372	0.0597136	0.0633467	0.0720226	0.0749191	0.0683698	0.0638148	0.0895487	0.0632837	0.0587541	0.00334407	0.0449794	0.0925411	0.0594248	0.0829143	0.0313526	0.0262402	0.0331748	0.0618453	0.0469515	0.00920817	0.0564889	0.073394	0.0139929	0.0257657	0.0659244	0.0228526	0.0432755	0.0528722	0.0536954	0.0293469	0.0315097	0.034582	0.0454882	0.0273842	0.0291026	0.050458	0.0236091	0.0722441	0.0687444	0.0518191	0.0606627	0.0292635	0.0444921	0.036377	0.0646928	0.0519009
	55,86 Hz	103.625	0.0700372	0.0597136	0.0633467	0.0720226	0.0749191	0.0683698	0.0638148	0.0895487	0.0632837	0.0587541	0.00334407	0.0449794	0.0925411	0.0594248	0.0829143	0.0313526	0.0262402	0.0331748	0.0618453	0.0469515	0.00920817	0.0564889	0.073394	0.0139929	0.0257657	0.0659244	0.0228526	0.0432755	0.0528722	0.0536954	0.0293469	0.0315097	0.034582	0.0454882	0.0273842	0.0291026	0.050458	0.0236091	0.0722441	0.0687444	0.0518191	0.0606627	0.0292635	0.0444921	0.036377	0.0646928	0.0519009
	55,86 Hz	103.125	0.0700372	0.0597136	0.0633467	0.0720226	0.0749191	0.0683698	0.0638148	0.0895487	0.0632837	0.0587541	0.00334407	0.0449794	0.0925411	0.0594248	0.0829143	0.0313526	0.0262402	0.0331748	0.0618453	0.0469515	0.00920817	0.0564889	0.073394	0.0139929	0.0257657	0.0659244	0.0228526	0.0432755	0.0528722	0.0536954	0.0293469	0.0315097	0.034582	0.0454882	0.0273842	0.0291026	0.050458	0.0236091	0.0722441	0.0687444	0.0518191	0.0606627	0.0292635	0.0444921	0.036377	0.0646928	0.0519009
	55,86 Hz	102.625	0.0700372	0.0597136	0.0633467	0.0720226	0.0749191	0.0683698	0.0638148	0.0895487	0.0632837	0.0587541	0.00334407	0.0449794	0.0925411	0.0594248	0.0829143	0.0313526	0.0262402	0.0331748	0.0618453	0.0469515	0.00920817	0.0564889	0.073394	0.0139929	0.0257657	0.0659244	0.0228526	0.0432755	0.0528722	0.0536954	0.0293469	0.0315097	0.034582	0.0454882	0.0273842	0.0291026	0.050458	0.0236091	0.0722441	0.0687444	0.0518191	0.0606627	0.0292635	0.0444921	0.036377	0.0646928	0.0519009
	55,86 Hz	102.125	0.0700372	0.0597136	0.0633467	0.0720226	0.0749191	0.0683698	0.0638148	0.0895487	0.0632837	0.0587541	0.00334407	0.0449794	0.0925411	0.0594248	0.0829143	0.0313526	0.0262402	0.0331748	0.0618453	0.0469515	0.00920817	0.0564889	0.073394	0.0139929	0.0257657	0.0659244	0.0228526	0.0432755	0.0528722	0.0536954	0.0293469	0.0315097	0.034582	0.0454882	0.0273842	0.0291026	0.050458	0.0236091	0.0722441	0.0687444	0.0518191	0.0606627	0.0292635	0.0444921	0.036377	0.0646928	0.0519009
	55,86 Hz	101.625	0.0700372	0.0597136	0.0633467	0.0720226	0.0749191	0.0683698	0.0638148	0.0895487	0.0632837	0.0587541	0.00334407	0.0449794	0.0925411	0.0594248	0.0829143	0.0313526	0.0262402	0.0331748	0.0618453	0.0469515	0.00920817	0.0564889	0.073394	0.0139929	0.0257657	0.0659244	0.0228526	0.0432755	0.0528722	0.0536954	0.0293469	0.0315097	0.034582	0.0454882	0.0273842	0.0291026	0.050458	0.0236091	0.0722441	0.0687444	0.0518191	0.0606627	0.0292635	0.0444921	0.036377	0.0646928	0.0519009
	55,86 Hz	101.125	0.0700372	0.0597136	0.0633467	0.0720226	0.0749191	0.0683698	0.0638148	0.0895487	0.0632837	0.0587541	0.00334407	0.0449794	0.0925411	0.0594248	0.0829143	0.0313526	0.0262402	0.0331748	0.0618453	0.0469515	0.00920817	0.0564889	0.073394	0.0139929	0.0257657	0.0659244	0.0228526	0.0432755	0.0528722	0.0536954	0.0293469	0.0315097	0.034582	0.0454882	0.0273842	0.0291026	0.050458	0.0236091	0.0722441	0.0687444	0.0518191	0.0606627	0.0292635	0.0444921	0.036377	0.0646928	0.0519009
	55,86 Hz	100.625	0.0700372	0.0597136	0.0633467	0.0720226	0.0749191	0.0683698	0.0638148	0.0895487	0.0632837	0.0587541	0.00334407	0.0449794	0.0925411	0.0594248	0.0829143	0.0313526	0.0262402	0.0331748	0.0618453	0.0469515	0.00920817	0.0564889	0.073394	0.0139929	0.0257657	0.0659244	0.0228526	0.0432755	0.0528722	0.0536954	0.0293469	0.0315097	0.034582	0.0454882	0.0273842	0.0291026	0.050458	0.0236091	0.0722441	0.0687444	0.0518191	0.0606627	0.0292635	0.0444921	0.036377	0.0646928	0.0519009
	55,86 Hz	100.125	0.0700372	0.0597136	0.0633467	0.0720226	0.0749191	0.0683698	0.0638148	0.0895487	0.0632837	0.0587541	0.00334407	0.0449794	0.0925411	0.0594248	0.0829143	0.0313526	0.0262402	0.0331748	0.0618453	0.0469515	0.00920817	0.0564889	0.073394	0.0139929	0.0257657	0.0659244	0.0228526	0.0432755	0.0528722	0.0536954	0.0293469	0.0315097	0.034582	0.0454882	0.0273842	0.0291026	0.050458	0.0236091	0.0722441	0.0687444	0.0518191	0.0606627	0.0292635	0.0444921	0.036377	0.0646928	0.0519009
	55,86 Hz	99.625	0.0700372	0.0597136	0.0633467	0.0720226	0.0749191	0.0683698	0.0638148	0.0895487	0.0632837	0.0587541	0.00334407	0.0449794	0.0925411	0.0594248	0.0829143	0.0313526	0.0262402	0.0331748	0.0618453	0.0469515	0.00920817	0.0564889	0.073394	0.0139929	0.0257657	0.0659244	0.0228526	0.0432755	0.0528722	0.0536954	0.0293469	0.0315097	0.034582	0.0454882	0.0273842	0.0291026	0.050458	0.0236091	0.0722441	0.0687444	0.0518191	0.0606627	0.0292635	0.0444921	0.036377	0.0646928	0.0519009
	55,86 Hz	99.125	0.0700372	0.0597136	0.0633467	0.0720226	0.0749191	0.0683698	0.0638148	0.0895487	0.0632837	0.0587541	0.00334407	0.0449794	0.0925411	0.0594248	0.0829143	0.0313526	0.0262402	0.0331748	0.0618453	0.0469515	0.00920817	0.0564889	0.073394	0.0139929	0.0257657	0.0659244	0.0228526	0.0432755	0.0528722	0.0536954	0.0293469	0.0315097	0.034582	0.0454882	0.0273842	0.0291026	0.050458	0.0236091	0.0722441	0.0687444	0.0518191	0.0606627	0.0292635	0.0444921	0.036377	0.0646928	0.0519009
[truncated: 39 more columns]

## Sheet: CESTfit_20Hz
Figure 2a
	Residue	Number	Spinlock,freq	Intensity_fit	Spinlock,strength
	R46	46	98.33	0.739	22,66 Hz
	R46	46	98.43	0.739	22,66 Hz
	R46	46	98.52	0.739	22,66 Hz
	R46	46	98.61	0.739	22,66 Hz
	R46	46	98.7	0.739	22,66 Hz
	R46	46	98.79	0.739	22,66 Hz
	R46	46	98.88	0.739	22,66 Hz
	R46	46	98.98	0.739	22,66 Hz
	R46	46	99.07	0.739	22,66 Hz
	R46	46	99.16	0.739	22,66 Hz
	R46	46	99.25	0.739	22,66 Hz
	R46	46	99.34	0.739	22,66 Hz
	R46	46	99.43	0.739	22,66 Hz
	R46	46	99.53	0.739	22,66 Hz
	R46	46	99.62	0.739	22,66 Hz
	R46	46	99.71	0.7389	22,66 Hz
	R46	46	99.8	0.7389	22,66 Hz
	R46	46	99.89	0.7389	22,66 Hz
	R46	46	99.98	0.7389	22,66 Hz
	R46	46	100.08	0.7389	22,66 Hz
	R46	46	100.17	0.7389	22,66 Hz
	R46	46	100.26	0.7389	22,66 Hz
	R46	46	100.35	0.7389	22,66 Hz
	R46	46	100.44	0.7389	22,66 Hz
	R46	46	100.53	0.7389	22,66 Hz
	R46	46	100.63	0.7389	22,66 Hz
	R46	46	100.72	0.7389	22,66 Hz
	R46	46	100.81	0.7389	22,66 Hz
	R46	46	100.9	0.7389	22,66 Hz
	R46	46	100.99	0.7389	22,66 Hz
	R46	46	101.08	0.7389	22,66 Hz
	R46	46	101.18	0.7389	22,66 Hz
	R46	46	101.27	0.7389	22,66 Hz
	R46	46	101.36	0.7388	22,66 Hz
	R46	46	101.45	0.7388	22,66 Hz
	R46	46	101.54	0.7388	22,66 Hz
	R46	46	101.63	0.7388	22,66 Hz
	R46	46	101.73	0.7388	22,66 Hz
	R46	46	101.82	0.7388	22,66 Hz
	R46	46	101.91	0.7388	22,66 Hz
	R46	46	102	0.7388	22,66 Hz
	R46	46	102.09	0.7388	22,66 Hz
	R46	46	102.18	0.7388	22,66 Hz
	R46	46	102.28	0.7388	22,66 Hz
	R46	46	102.37	0.7388	22,66 Hz
	R46	46	102.46	0.7388	22,66 Hz
	R46	46	102.55	0.7388	22,66 Hz
	R46	46	102.64	0.7388	22,66 Hz
	R46	46	102.73	0.7388	22,66 Hz
	R46	46	102.83	0.7387	22,66 Hz
	R46	46	102.92	0.7387	22,66 Hz
	R46	46	103.01	0.7387	22,66 Hz
	R46	46	103.1	0.7387	22,66 Hz
	R46	46	103.19	0.7387	22,66 Hz
	R46	46	103.29	0.7387	22,66 Hz
	R46	46	103.38	0.7387	22,66 Hz
	R46	46	103.47	0.7387	22,66 Hz
	R46	46	103.56	0.7387	22,66 Hz
	R46	46	103.65	0.7387	22,66 Hz
	R46	46	103.74	0.7387	22,66 Hz
	R46	46	103.84	0.7387	22,66 Hz
	R46	46	103.93	0.7387	22,66 Hz
	R46	46	104.02	0.7386	22,66 Hz
	R46	46	104.11	0.7386	22,66 Hz
	R46	46	104.2	0.7386	22,66 Hz
	R46	46	104.29	0.7386	22,66 Hz
	R46	46	104.39	0.7386	22,66 Hz
	R46	46	104.48	0.7386	22,66 Hz
	R46	46	104.57	0.7386	22,66 Hz
	R46	46	104.66	0.7386	22,66 Hz
	R46	46	104.75	0.7386	22,66 Hz
	R46	46	104.84	0.7386	22,66 Hz
	R46	46	104.94	0.7386	22,66 Hz
	R46	46	105.03	0.7386	22,66 Hz
	R46	46	105.12	0.7385	22,66 Hz
	R46	46	105.21	0.7385	22,66 Hz
	R46	46	105.3	0.7385	22,66 Hz
	R46	46	105.39	0.7385	22,66 Hz
	R46	46	105.49	0.7385	22,66 Hz
	R46	46	105.58	0.7385	22,66 Hz
	R46	46	105.67	0.7385	22,66 Hz
	R46	46	105.76	0.7385	22,66 Hz
	R46	46	105.85	0.7385	22,66 Hz
	R46	46	105.94	0.7385	22,66 Hz
	R46	46	106.04	0.7384	22,66 Hz
	R46	46	106.13	0.7384	22,66 Hz
	R46	46	106.22	0.7384	22,66 Hz
	R46	46	106.31	0.7384	22,66 Hz
	R46	46	106.4	0.7384	22,66 Hz
	R46	46	106.49	0.7384	22,66 Hz
	R46	46	106.59	0.7384	22,66 Hz
	R46	46	106.68	0.7384	22,66 Hz
	R46	46	106.77	0.7384	22,66 Hz
	R46	46	106.86	0.7383	22,66 Hz
	R46	46	106.95	0.7383	22,66 Hz
	R46	46	107.04	0.7383	22,66 Hz
	R46	46	107.14	0.7383	22,66 Hz
	R46	46	107.23	0.7383	22,66 Hz
	R46	46	107.32	0.7383	22,66 Hz
	R46	46	107.41	0.7383	22,66 Hz
	R46	46	107.5	0.7383	22,66 Hz
	R46	46	107.59	0.7382	22,66 Hz
	R46	46	107.69	0.7382	22,66 Hz
	R46	46	107.78	0.7382	22,66 Hz
	R46	46	107.87	0.7382	22,66 Hz
	R46	46	107.96	0.7382	22,66 Hz
	R46	46	108.05	0.7382	22,66 Hz
	R46	46	108.14	0.7382	22,66 Hz
	R46	46	108.24	0.7381	22,66 Hz
	R46	46	108.33	0.7381	22,66 Hz
	R46	46	108.42	0.7381	22,66 Hz
	R46	46	108.51	0.7381	22,66 Hz
	R46	46	108.6	0.7381	22,66 Hz
	R46	46	108.69	0.7381	22,66 Hz
	R46	46	108.79	0.7381	22,66 Hz
	R46	46	108.88	0.738	22,66 Hz
	R46	46	108.97	0.738	22,66 Hz
	R46	46	109.06	0.738	22,66 Hz
	R46	46	109.15	0.738	22,66 Hz
	R46	46	109.24	0.738	22,66 Hz
	R46	46	109.34	0.738	22,66 Hz
	R46	46	109.43	0.7379	22,66 Hz
	R46	46	109.52	0.7379	22,66 Hz
	R46	46	109.61	0.7379	22,66 Hz
	R46	46	109.7	0.7379	22,66 Hz
	R46	46	109.79	0.7379	22,66 Hz
	R46	46	109.89	0.7378	22,66 Hz
	R46	46	109.98	0.7378	22,66 Hz
	R46	46	110.07	0.7378	22,66 Hz
	R46	46	110.16	0.7378	22,66 Hz
	R46	46	110.25	0.7378	22,66 Hz
	R46	46	110.34	0.7377	22,66 Hz
	R46	46	110.44	0.7377	22,66 Hz
	R46	46	110.53	0.7377	22,66 Hz
	R46	46	110.62	0.7377	22,66 Hz
	R46	46	110.71	0.7377	22,66 Hz
	R46	46	110.8	0.7376	22,66 Hz
	R46	46	110.89	0.7376	22,66 Hz
	R46	46	110.99	0.7376	22,66 Hz
	R46	46	111.08	0.7376	22,66 Hz
	R46	46	111.17	0.7375	22,66 Hz
	R46	46	111.26	0.7375	22,66 Hz
	R46	46	111.35	0.7375	22,66 Hz
	R46	46	111.44	0.7375	22,66 Hz
	R46	46	111.54	0.7374	22,66 Hz
	R46	46	111.63	0.7374	22,66 Hz
	R46	46	111.72	0.7374	22,66 Hz
	R46	46	111.81	0.7374	22,66 Hz
	R46	46	111.9	0.7373	22,66 Hz
	R46	46	111.99	0.7373	22,66 Hz
	R46	46	112.09	0.7373	22,66 Hz
	R46	46	112.18	0.7373	22,66 Hz
	R46	46	112.27	0.7372	22,66 Hz
	R46	46	112.36	0.7372	22,66 Hz
	R46	46	112.45	0.7372	22,66 Hz
	R46	46	112.55	0.7371	22,66 Hz
	R46	46	112.64	0.7371	22,66 Hz
	R46	46	112.73	0.7371	22,66 Hz
	R46	46	112.82	0.737	22,66 Hz
	R46	46	112.91	0.737	22,66 Hz
	R46	46	113	0.737	22,66 Hz
	R46	46	113.1	0.7369	22,66 Hz
	R46	46	113.19	0.7369	22,66 Hz
	R46	46	113.28	0.7369	22,66 Hz
	R46	46	113.37	0.7368	22,66 Hz
	R46	46	113.46	0.7368	22,66 Hz
	R46	46	113.55	0.7368	22,66 Hz
	R46	46	113.65	0.7367	22,66 Hz
	R46	46	113.74	0.7367	22,66 Hz
	R46	46	113.83	0.7366	22,66 Hz
	R46	46	113.92	0.7366	22,66 Hz
	R46	46	114.01	0.7366	22,66 Hz
	R46	46	114.1	0.7365	22,66 Hz
	R46	46	114.2	0.7365	22,66 Hz
	R46	46	114.29	0.7364	22,66 Hz
	R46	46	114.38	0.7364	22,66 Hz
	R46	46	114.47	0.7363	22,66 Hz
	R46	46	114.56	0.7363	22,66 Hz
	R46	46	114.65	0.7363	22,66 Hz
	R46	46	114.75	0.7362	22,66 Hz
	R46	46	114.84	0.7362	22,66 Hz
	R46	46	114.93	0.7361	22,66 Hz
	R46	46	115.02	0.7361	22,66 Hz
	R46	46	115.11	0.736	22,66 Hz
	R46	46	115.2	0.7359	22,66 Hz
	R46	46	115.3	0.7359	22,66 Hz
	R46	46	115.39	0.7358	22,66 Hz
	R46	46	115.48	0.7358	22,66 Hz
	R46	46	115.57	0.7357	22,66 Hz
	R46	46	115.66	0.7357	22,66 Hz
	R46	46	115.75	0.7356	22,66 Hz
	R46	46	115.85	0.7355	22,66 Hz
	R46	46	115.94	0.7355	22,66 Hz
	R46	46	116.03	0.7354	22,66 Hz
	R46	46	116.12	0.7353	22,66 Hz
	R46	46	116.21	0.7353	22,66 Hz
	R46	46	116.3	0.7352	22,66 Hz
	R46	46	116.4	0.7351	22,66 Hz
	R46	46	116.49	0.735	22,66 Hz
	R46	46	116.58	0.735	22,66 Hz
	R46	46	116.67	0.7349	22,66 Hz
	R46	46	116.76	0.7348	22,66 Hz
	R46	46	116.85	0.7347	22,66 Hz
	R46	46	116.95	0.7346	22,66 Hz
	R46	46	117.04	0.7346	22,66 Hz
	R46	46	117.13	0.7345	22,66 Hz
	R46	46	117.22	0.7344	22,66 Hz
	R46	46	117.31	0.7343	22,66 Hz
	R46	46	117.4	0.7342	22,66 Hz
	R46	46	117.5	0.7341	22,66 Hz
	R46	46	117.59	0.734	22,66 Hz
	R46	46	117.68	0.7339	22,66 Hz
	R46	46	117.77	0.7338	22,66 Hz
	R46	46	117.86	0.7337	22,66 Hz
	R46	46	117.95	0.7336	22,66 Hz
	R46	46	118.05	0.7334	22,66 Hz
	R46	46	118.14	0.7333	22,66 Hz
	R46	46	118.23	0.7332	22,66 Hz
	R46	46	118.32	0.7331	22,66 Hz
	R46	46	118.41	0.7329	22,66 Hz
	R46	46	118.5	0.7328	22,66 Hz
	R46	46	118.6	0.7327	22,66 Hz
	R46	46	118.69	0.7325	22,66 Hz
	R46	46	118.78	0.7324	22,66 Hz
	R46	46	118.87	0.7322	22,66 Hz
	R46	46	118.96	0.7321	22,66 Hz
	R46	46	119.05	0.7319	22,66 Hz
	R46	46	119.15	0.7317	22,66 Hz
	R46	46	119.24	0.7316	22,66 Hz
	R46	46	119.33	0.7314	22,66 Hz
	R46	46	119.42	0.7312	22,66 Hz
	R46	46	119.51	0.731	22,66 Hz
	R46	46	119.6	0.7308	22,66 Hz
	R46	46	119.7	0.7306	22,66 Hz
	R46	46	119.79	0.7304	22,66 Hz
	R46	46	119.88	0.7302	22,66 Hz
	R46	46	119.97	0.73	22,66 Hz
	R46	46	120.06	0.7297	22,66 Hz
	R46	46	120.15	0.7295	22,66 Hz
	R46	46	120.25	0.7293	22,66 Hz
	R46	46	120.34	0.729	22,66 Hz
	R46	46	120.43	0.7287	22,66 Hz
	R46	46	120.52	0.7284	22,66 Hz
	R46	46	120.61	0.7282	22,66 Hz
	R46	46	120.7	0.7279	22,66 Hz
	R46	46	120.8	0.7275	22,66 Hz
	R46	46	120.89	0.7272	22,66 Hz
	R46	46	120.98	0.7269	22,66 Hz
	R46	46	121.07	0.7265	22,66 Hz
	R46	46	121.16	0.7262	22,66 Hz
	R46	46	121.26	0.7258	22,66 Hz
	R46	46	121.35	0.7254	22,66 Hz
	R46	46	121.44	0.725	22,66 Hz
	R46	46	121.53	0.7245	22,66 Hz
	R46	46	121.62	0.7241	22,66 Hz
	R46	46	121.71	0.7236	22,66 Hz
	R46	46	121.81	0.7231	22,66 Hz
	R46	46	121.9	0.7226	22,66 Hz
	R46	46	121.99	0.722	22,66 Hz
	R46	46	122.08	0.7214	22,66 Hz
	R46	46	122.17	0.7208	22,66 Hz
	R46	46	122.26	0.7202	22,66 Hz
	R46	46	122.36	0.7195	22,66 Hz
	R46	46	122.45	0.7188	22,66 Hz
	R46	46	122.54	0.7181	22,66 Hz
	R46	46	122.63	0.7173	22,66 Hz
	R46	46	122.72	0.7165	22,66 Hz
	R46	46	122.81	0.7156	22,66 Hz
	R46	46	122.91	0.7147	22,66 Hz
	R46	46	123	0.7137	22,66 Hz
	R46	46	123.09	0.7127	22,66 Hz
	R46	46	123.18	0.7116	22,66 Hz
	R46	46	123.27	0.7104	22,66 Hz
	R46	46	123.36	0.7092	22,66 Hz
	R46	46	123.46	0.7079	22,66 Hz
	R46	46	123.55	0.7065	22,66 Hz
	R46	46	123.64	0.705	22,66 Hz
	R46	46	123.73	0.7034	22,66 Hz
	R46	46	123.82	0.7016	22,66 Hz
	R46	46	123.91	0.6998	22,66 Hz
	R46	46	124.01	0.6978	22,66 Hz
	R46	46	124.1	0.6957	22,66 Hz
	R46	46	124.19	0.6934	22,66 Hz
	R46	46	124.28	0.691	22,66 Hz
	R46	46	124.37	0.6883	22,66 Hz
	R46	46	124.46	0.6855	22,66 Hz
	R46	46	124.56	0.6824	22,66 Hz
	R46	46	124.65	0.679	22,66 Hz
	R46	46	124.74	0.6754	22,66 Hz
	R46	46	124.83	0.6714	22,66 Hz
	R46	46	124.92	0.6671	22,66 Hz
	R46	46	125.01	0.6624	22,66 Hz
	R46	46	125.11	0.6573	22,66 Hz
	R46	46	125.2	0.6517	22,66 Hz
	R46	46	125.29	0.6457	22,66 Hz
	R46	46	125.38	0.6391	22,66 Hz
	R46	46	125.47	0.632	22,66 Hz
	R46	46	125.56	0.6243	22,66 Hz
	R46	46	125.66	0.616	22,66 Hz
	R46	46	125.75	0.6071	22,66 Hz
	R46	46	125.84	0.5976	22,66 Hz
	R46	46	125.93	0.5876	22,66 Hz
	R46	46	126.02	0.5771	22,66 Hz
	R46	46	126.11	0.5662	22,66 Hz
	R46	46	126.21	0.555	22,66 Hz
	R46	46	126.3	0.5436	22,66 Hz
	R46	46	126.39	0.5319	22,66 Hz
	R46	46	126.48	0.5201	22,66 Hz
	R46	46	126.57	0.5079	22,66 Hz
	R46	46	126.66	0.4952	22,66 Hz
	R46	46	126.76	0.4815	22,66 Hz
	R46	46	126.85	0.4664	22,66 Hz
	R46	46	126.94	0.4492	22,66 Hz
	R46	46	127.03	0.4292	22,66 Hz
	R46	46	127.12	0.4056	22,66 Hz
	R46	46	127.21	0.3776	22,66 Hz
	R46	46	127.31	0.3442	22,66 Hz
	R46	46	127.4	0.3049	22,66 Hz
	R46	46	127.49	0.2593	22,66 Hz
	R46	46	127.58	0.2078	22,66 Hz
	R46	46	127.67	0.1525	22,66 Hz
	R46	46	127.76	0.0979	22,66 Hz
	R46	46	127.86	0.0509	22,66 Hz
	R46	46	127.95	0.0189	22,66 Hz
	R46	46	128.04	0.0042	22,66 Hz
	R46	46	128.13	0.0004	22,66 Hz
	R46	46	128.22	0	22,66 Hz
	R46	46	128.31	0	22,66 Hz
	R46	46	128.41	0	22,66 Hz
	R46	46	128.5	0.0007	22,66 Hz
	R46	46	128.59	0.0052	22,66 Hz
	R46	46	128.68	0.0221	22,66 Hz
	R46	46	128.77	0.058	22,66 Hz
	R46	46	128.86	0.1113	22,66 Hz
	R46	46	128.96	0.1739	22,66 Hz
	R46	46	129.05	0.2376	22,66 Hz
	R46	46	129.14	0.2971	22,66 Hz
	R46	46	129.23	0.3503	22,66 Hz
	R46	46	129.32	0.3965	22,66 Hz
	R46	46	129.41	0.4363	22,66 Hz
	R46	46	129.51	0.4702	22,66 Hz
	R46	46	129.6	0.4993	22,66 Hz
	R46	46	129.69	0.5242	22,66 Hz
	R46	46	129.78	0.5456	22,66 Hz
	R46	46	129.87	0.5641	22,66 Hz
	R46	46	129.96	0.5802	22,66 Hz
	R46	46	130.06	0.5942	22,66 Hz
	R46	46	130.15	0.6065	22,66 Hz
	R46	46	130.24	0.6173	22,66 Hz
	R46	46	130.33	0.6269	22,66 Hz
	R46	46	130.42	0.6354	22,66 Hz
	R46	46	130.52	0.643	22,66 Hz
	R46	46	130.61	0.6498	22,66 Hz
	R46	46	130.7	0.6559	22,66 Hz
	R46	46	130.79	0.6614	22,66 Hz
	R46	46	130.88	0.6664	22,66 Hz
	R46	46	130.97	0.671	22,66 Hz
	R46	46	131.07	0.6751	22,66 Hz
	R46	46	131.16	0.6788	22,66 Hz
	R46	46	131.25	0.6823	22,66 Hz
	R46	46	131.34	0.6854	22,66 Hz
	R46	46	131.43	0.6883	22,66 Hz
	R46	46	131.52	0.691	22,66 Hz
	R46	46	131.62	0.6935	22,66 Hz
	R46	46	131.71	0.6958	22,66 Hz
	R46	46	131.8	0.6979	22,66 Hz
	R46	46	131.89	0.6999	22,66 Hz
	R46	46	131.98	0.7017	22,66 Hz
	R46	46	132.07	0.7034	22,66 Hz
	R46	46	132.17	0.705	22,66 Hz
	R46	46	132.26	0.7065	22,66 Hz
	R46	46	132.35	0.7079	22,66 Hz
	R46	46	132.44	0.7092	22,66 Hz
	R46	46	132.53	0.7105	22,66 Hz
	R46	46	132.62	0.7116	22,66 Hz
	R46	46	132.72	0.7127	22,66 Hz
	R46	46	132.81	0.7137	22,66 Hz
	R46	46	132.9	0.7147	22,66 Hz
	R46	46	132.99	0.7156	22,66 Hz
	R46	46	133.08	0.7165	22,66 Hz
	R46	46	133.17	0.7173	22,66 Hz
	R46	46	133.27	0.7181	22,66 Hz
	R46	46	133.36	0.7188	22,66 Hz
	R46	46	133.45	0.7195	22,66 Hz
	R46	46	133.54	0.7202	22,66 Hz
	R46	46	133.63	0.7208	22,66 Hz
	R46	46	133.72	0.7214	22,66 Hz
	R46	46	133.82	0.722	22,66 Hz
	R46	46	133.91	0.7226	22,66 Hz
	R46	46	134	0.7231	22,66 Hz
	R46	46	134.09	0.7236	22,66 Hz
	R46	46	134.18	0.724	22,66 Hz
	R46	46	134.27	0.7245	22,66 Hz
	R46	46	134.37	0.7249	22,66 Hz
	R46	46	134.46	0.7254	22,66 Hz
	R46	46	134.55	0.7258	22,66 Hz
	R46	46	134.64	0.7261	22,66 Hz
	R46	46	134.73	0.7265	22,66 Hz
	R46	46	134.82	0.7269	22,66 Hz
	R46	46	134.92	0.7272	22,66 Hz
	V47	47	98.33	0.6938	22,66 Hz
	V47	47	98.43	0.6938	22,66 Hz
	V47	47	98.52	0.6938	22,66 Hz
	V47	47	98.61	0.6938	22,66 Hz
	V47	47	98.7	0.6937	22,66 Hz
	V47	47	98.79	0.6937	22,66 Hz
	V47	47	98.88	0.6937	22,66 Hz
	V47	47	98.98	0.6937	22,66 Hz
	V47	47	99.07	0.6937	22,66 Hz
	V47	47	99.16	0.6937	22,66 Hz
	V47	47	99.25	0.6937	22,66 Hz
	V47	47	99.34	0.6937	22,66 Hz
	V47	47	99.43	0.6937	22,66 Hz
	V47	47	99.53	0.6937	22,66 Hz
	V47	47	99.62	0.6937	22,66 Hz
	V47	47	99.71	0.6937	22,66 Hz
	V47	47	99.8	0.6937	22,66 Hz
	V47	47	99.89	0.6937	22,66 Hz
	V47	47	99.98	0.6936	22,66 Hz
	V47	47	100.08	0.6936	22,66 Hz
	V47	47	100.17	0.6936	22,66 Hz
	V47	47	100.26	0.6936	22,66 Hz
	V47	47	100.35	0.6936	22,66 Hz
	V47	47	100.44	0.6936	22,66 Hz
	V47	47	100.53	0.6936	22,66 Hz
	V47	47	100.63	0.6936	22,66 Hz
	V47	47	100.72	0.6936	22,66 Hz
	V47	47	100.81	0.6936	22,66 Hz
	V47	47	100.9	0.6936	22,66 Hz
	V47	47	100.99	0.6936	22,66 Hz
	V47	47	101.08	0.6935	22,66 Hz
	V47	47	101.18	0.6935	22,66 Hz
	V47	47	101.27	0.6935	22,66 Hz
	V47	47	101.36	0.6935	22,66 Hz
	V47	47	101.45	0.6935	22,66 Hz
	V47	47	101.54	0.6935	22,66 Hz
	V47	47	101.63	0.6935	22,66 Hz
	V47	47	101.73	0.6935	22,66 Hz
	V47	47	101.82	0.6935	22,66 Hz
	V47	47	101.91	0.6935	22,66 Hz
	V47	47	102	0.6934	22,66 Hz
	V47	47	102.09	0.6934	22,66 Hz
	V47	47	102.18	0.6934	22,66 Hz
	V47	47	102.28	0.6934	22,66 Hz
	V47	47	102.37	0.6934	22,66 Hz
	V47	47	102.46	0.6934	22,66 Hz
	V47	47	102.55	0.6934	22,66 Hz
	V47	47	102.64	0.6934	22,66 Hz
	V47	47	102.73	0.6934	22,66 Hz
	V47	47	102.83	0.6933	22,66 Hz
	V47	47	102.92	0.6933	22,66 Hz
	V47	47	103.01	0.6933	22,66 Hz
	V47	47	103.1	0.6933	22,66 Hz
	V47	47	103.19	0.6933	22,66 Hz
	V47	47	103.29	0.6933	22,66 Hz
	V47	47	103.38	0.6933	22,66 Hz
	V47	47	103.47	0.6933	22,66 Hz
	V47	47	103.56	0.6933	22,66 Hz
	V47	47	103.65	0.6932	22,66 Hz
	V47	47	103.74	0.6932	22,66 Hz
	V47	47	103.84	0.6932	22,66 Hz
	V47	47	103.93	0.6932	22,66 Hz
	V47	47	104.02	0.6932	22,66 Hz
	V47	47	104.11	0.6932	22,66 Hz
	V47	47	104.2	0.6932	22,66 Hz
	V47	47	104.29	0.6931	22,66 Hz
	V47	47	104.39	0.6931	22,66 Hz
	V47	47	104.48	0.6931	22,66 Hz
	V47	47	104.57	0.6931	22,66 Hz
	V47	47	104.66	0.6931	22,66 Hz
	V47	47	104.75	0.6931	22,66 Hz
	V47	47	104.84	0.6931	22,66 Hz
	V47	47	104.94	0.693	22,66 Hz
	V47	47	105.03	0.693	22,66 Hz
	V47	47	105.12	0.693	22,66 Hz
	V47	47	105.21	0.693	22,66 Hz
	V47	47	105.3	0.693	22,66 Hz
	V47	47	105.39	0.693	22,66 Hz
	V47	47	105.49	0.6929	22,66 Hz
	V47	47	105.58	0.6929	22,66 Hz
	V47	47	105.67	0.6929	22,66 Hz
	V47	47	105.76	0.6929	22,66 Hz
	V47	47	105.85	0.6929	22,66 Hz
	V47	47	105.94	0.6929	22,66 Hz
	V47	47	106.04	0.6928	22,66 Hz
	V47	47	106.13	0.6928	22,66 Hz
	V47	47	106.22	0.6928	22,66 Hz
	V47	47	106.31	0.6928	22,66 Hz
	V47	47	106.4	0.6928	22,66 Hz
	V47	47	106.49	0.6927	22,66 Hz
	V47	47	106.59	0.6927	22,66 Hz
	V47	47	106.68	0.6927	22,66 Hz
	V47	47	106.77	0.6927	22,66 Hz
	V47	47	106.86	0.6926	22,66 Hz
	V47	47	106.95	0.6926	22,66 Hz
	V47	47	107.04	0.6926	22,66 Hz
	V47	47	107.14	0.6926	22,66 Hz
	V47	47	107.23	0.6926	22,66 Hz
	V47	47	107.32	0.6925	22,66 Hz
	V47	47	107.41	0.6925	22,66 Hz
	V47	47	107.5	0.6925	22,66 Hz
	V47	47	107.59	0.6925	22,66 Hz
	V47	47	107.69	0.6924	22,66 Hz
	V47	47	107.78	0.6924	22,66 Hz
	V47	47	107.87	0.6924	22,66 Hz
	V47	47	107.96	0.6924	22,66 Hz
	V47	47	108.05	0.6923	22,66 Hz
	V47	47	108.14	0.6923	22,66 Hz
	V47	47	108.24	0.6923	22,66 Hz
	V47	47	108.33	0.6922	22,66 Hz
	V47	47	108.42	0.6922	22,66 Hz
	V47	47	108.51	0.6922	22,66 Hz
	V47	47	108.6	0.6922	22,66 Hz
	V47	47	108.69	0.6921	22,66 Hz
	V47	47	108.79	0.6921	22,66 Hz
	V47	47	108.88	0.6921	22,66 Hz
	V47	47	108.97	0.692	22,66 Hz
	V47	47	109.06	0.692	22,66 Hz
	V47	47	109.15	0.692	22,66 Hz
	V47	47	109.24	0.6919	22,66 Hz
	V47	47	109.34	0.6919	22,66 Hz
	V47	47	109.43	0.6919	22,66 Hz
	V47	47	109.52	0.6918	22,66 Hz
	V47	47	109.61	0.6918	22,66 Hz
	V47	47	109.7	0.6917	22,66 Hz
	V47	47	109.79	0.6917	22,66 Hz
	V47	47	109.89	0.6917	22,66 Hz
	V47	47	109.98	0.6916	22,66 Hz
	V47	47	110.07	0.6916	22,66 Hz
	V47	47	110.16	0.6915	22,66 Hz
	V47	47	110.25	0.6915	22,66 Hz
	V47	47	110.34	0.6915	22,66 Hz
	V47	47	110.44	0.6914	22,66 Hz
	V47	47	110.53	0.6914	22,66 Hz
	V47	47	110.62	0.6913	22,66 Hz
	V47	47	110.71	0.6913	22,66 Hz
	V47	47	110.8	0.6912	22,66 Hz
	V47	47	110.89	0.6912	22,66 Hz
	V47	47	110.99	0.6911	22,66 Hz
	V47	47	111.08	0.6911	22,66 Hz
	V47	47	111.17	0.691	22,66 Hz
	V47	47	111.26	0.6909	22,66 Hz
	V47	47	111.35	0.6909	22,66 Hz
	V47	47	111.44	0.6908	22,66 Hz
	V47	47	111.54	0.6908	22,66 Hz
	V47	47	111.63	0.6907	22,66 Hz
	V47	47	111.72	0.6907	22,66 Hz
	V47	47	111.81	0.6906	22,66 Hz
	V47	47	111.9	0.6905	22,66 Hz
	V47	47	111.99	0.6905	22,66 Hz
	V47	47	112.09	0.6904	22,66 Hz
	V47	47	112.18	0.6903	22,66 Hz
	V47	47	112.27	0.6902	22,66 Hz
	V47	47	112.36	0.6902	22,66 Hz
	V47	47	112.45	0.6901	22,66 Hz
	V47	47	112.55	0.69	22,66 Hz
	V47	47	112.64	0.6899	22,66 Hz
	V47	47	112.73	0.6899	22,66 Hz
	V47	47	112.82	0.6898	22,66 Hz
	V47	47	112.91	0.6897	22,66 Hz
	V47	47	113	0.6896	22,66 Hz
	V47	47	113.1	0.6895	22,66 Hz
	V47	47	113.19	0.6894	22,66 Hz
	V47	47	113.28	0.6893	22,66 Hz
	V47	47	113.37	0.6892	22,66 Hz
	V47	47	113.46	0.6891	22,66 Hz
	V47	47	113.55	0.689	22,66 Hz
	V47	47	113.65	0.6889	22,66 Hz
	V47	47	113.74	0.6888	22,66 Hz
	V47	47	113.83	0.6887	22,66 Hz
	V47	47	113.92	0.6885	22,66 Hz
	V47	47	114.01	0.6884	22,66 Hz
	V47	47	114.1	0.6883	22,66 Hz
	V47	47	114.2	0.6882	22,66 Hz
	V47	47	114.29	0.688	22,66 Hz
	V47	47	114.38	0.6879	22,66 Hz
	V47	47	114.47	0.6877	22,66 Hz
	V47	47	114.56	0.6876	22,66 Hz
	V47	47	114.65	0.6874	22,66 Hz
	V47	47	114.75	0.6873	22,66 Hz
	V47	47	114.84	0.6871	22,66 Hz
	V47	47	114.93	0.6869	22,66 Hz
	V47	47	115.02	0.6867	22,66 Hz
	V47	47	115.11	0.6866	22,66 Hz
	V47	47	115.2	0.6864	22,66 Hz
	V47	47	115.3	0.6862	22,66 Hz
	V47	47	115.39	0.686	22,66 Hz
	V47	47	115.48	0.6857	22,66 Hz
	V47	47	115.57	0.6855	22,66 Hz
	V47	47	115.66	0.6853	22,66 Hz
	V47	47	115.75	0.685	22,66 Hz
	V47	47	115.85	0.6848	22,66 Hz
	V47	47	115.94	0.6845	22,66 Hz
	V47	47	116.03	0.6842	22,66 Hz
	V47	47	116.12	0.6839	22,66 Hz
	V47	47	116.21	0.6836	22,66 Hz
	V47	47	116.3	0.6833	22,66 Hz
	V47	47	116.4	0.683	22,66 Hz
	V47	47	116.49	0.6826	22,66 Hz
	V47	47	116.58	0.6823	22,66 Hz
	V47	47	116.67	0.6819	22,66 Hz
	V47	47	116.76	0.6815	22,66 Hz
	V47	47	116.85	0.6811	22,66 Hz
	V47	47	116.95	0.6806	22,66 Hz
	V47	47	117.04	0.6801	22,66 Hz
	V47	47	117.13	0.6796	22,66 Hz
	V47	47	117.22	0.6791	22,66 Hz
	V47	47	117.31	0.6786	22,66 Hz
	V47	47	117.4	0.678	22,66 Hz
	V47	47	117.5	0.6773	22,66 Hz
	V47	47	117.59	0.6767	22,66 Hz
	V47	47	117.68	0.676	22,66 Hz
	V47	47	117.77	0.6752	22,66 Hz
	V47	47	117.86	0.6744	22,66 Hz
	V47	47	117.95	0.6735	22,66 Hz
	V47	47	118.05	0.6726	22,66 Hz
	V47	47	118.14	0.6716	22,66 Hz
	V47	47	118.23	0.6706	22,66 Hz
	V47	47	118.32	0.6694	22,66 Hz
	V47	47	118.41	0.6682	22,66 Hz
	V47	47	118.5	0.6669	22,66 Hz
	V47	47	118.6	0.6654	22,66 Hz
	V47	47	118.69	0.6639	22,66 Hz
	V47	47	118.78	0.6622	22,66 Hz
	V47	47	118.87	0.6603	22,66 Hz
	V47	47	118.96	0.6583	22,66 Hz
	V47	47	119.05	0.6561	22,66 Hz
	V47	47	119.15	0.6536	22,66 Hz
	V47	47	119.24	0.651	22,66 Hz
	V47	47	119.33	0.648	22,66 Hz
	V47	47	119.42	0.6448	22,66 Hz
	V47	47	119.51	0.6412	22,66 Hz
	V47	47	119.6	0.6372	22,66 Hz
	V47	47	119.7	0.6328	22,66 Hz
	V47	47	119.79	0.628	22,66 Hz
	V47	47	119.88	0.6227	22,66 Hz
	V47	47	119.97	0.6168	22,66 Hz
	V47	47	120.06	0.6103	22,66 Hz
	V47	47	120.15	0.6033	22,66 Hz
	V47	47	120.25	0.5957	22,66 Hz
	V47	47	120.34	0.5877	22,66 Hz
	V47	47	120.43	0.5793	22,66 Hz
	V47	47	120.52	0.5707	22,66 Hz
	V47	47	120.61	0.5622	22,66 Hz
	V47	47	120.7	0.554	22,66 Hz
	V47	47	120.8	0.5464	22,66 Hz
	V47	47	120.89	0.5397	22,66 Hz
	V47	47	120.98	0.534	22,66 Hz
	V47	47	121.07	0.5291	22,66 Hz
	V47	47	121.16	0.525	22,66 Hz
	V47	47	121.26	0.5211	22,66 Hz
	V47	47	121.35	0.5168	22,66 Hz
	V47	47	121.44	0.5115	22,66 Hz
	V47	47	121.53	0.5043	22,66 Hz
	V47	47	121.62	0.4943	22,66 Hz
	V47	47	121.71	0.4807	22,66 Hz
	V47	47	121.81	0.4626	22,66 Hz
	V47	47	121.9	0.4391	22,66 Hz
	V47	47	121.99	0.41	22,66 Hz
	V47	47	122.08	0.3755	22,66 Hz
	V47	47	122.17	0.3375	22,66 Hz
	V47	47	122.26	0.2993	22,66 Hz
	V47	47	122.36	0.2657	22,66 Hz
	V47	47	122.45	0.2414	22,66 Hz
	V47	47	122.54	0.2291	22,66 Hz
	V47	47	122.63	0.2284	22,66 Hz
	V47	47	122.72	0.2369	22,66 Hz
	V47	47	122.81	0.2511	22,66 Hz
	V47	47	122.91	0.2674	22,66 Hz
	V47	47	123	0.2834	22,66 Hz
	V47	47	123.09	0.2973	22,66 Hz
	V47	47	123.18	0.3082	22,66 Hz
	V47	47	123.27	0.3156	22,66 Hz
	V47	47	123.36	0.3192	22,66 Hz
	V47	47	123.46	0.3192	22,66 Hz
	V47	47	123.55	0.3154	22,66 Hz
	V47	47	123.64	0.3078	22,66 Hz
	V47	47	123.73	0.2964	22,66 Hz
	V47	47	123.82	0.281	22,66 Hz
	V47	47	123.91	0.2617	22,66 Hz
	V47	47	124.01	0.2382	22,66 Hz
	V47	47	124.1	0.2106	22,66 Hz
	V47	47	124.19	0.1793	22,66 Hz
	V47	47	124.28	0.1449	22,66 Hz
	V47	47	124.37	0.1089	22,66 Hz
	V47	47	124.46	0.0737	22,66 Hz
	V47	47	124.56	0.0426	22,66 Hz
	V47	47	124.65	0.0194	22,66 Hz
	V47	47	124.74	0.0061	22,66 Hz
	V47	47	124.83	0.0011	22,66 Hz
	V47	47	124.92	0.0001	22,66 Hz
	V47	47	125.01	0	22,66 Hz
	V47	47	125.11	0	22,66 Hz
	V47	47	125.2	0	22,66 Hz
	V47	47	125.29	0	22,66 Hz
	V47	47	125.38	0.0009	22,66 Hz
	V47	47	125.47	0.0065	22,66 Hz
	V47	47	125.56	0.0243	22,66 Hz
	V47	47	125.66	0.0579	22,66 Hz
	V47	47	125.75	0.1044	22,66 Hz
	V47	47	125.84	0.1574	22,66 Hz
	V47	47	125.93	0.2116	22,66 Hz
	V47	47	126.02	0.2631	22,66 Hz
	V47	47	126.11	0.3104	22,66 Hz
	V47	47	126.21	0.3525	22,66 Hz
	V47	47	126.3	0.3896	22,66 Hz
	V47	47	126.39	0.422	22,66 Hz
	V47	47	126.48	0.4502	22,66 Hz
	V47	47	126.57	0.4748	22,66 Hz
	V47	47	126.66	0.4962	22,66 Hz
	V47	47	126.76	0.5148	22,66 Hz
	V47	47	126.85	0.5312	22,66 Hz
	V47	47	126.94	0.5455	22,66 Hz
	V47	47	127.03	0.5582	22,66 Hz
	V47	47	127.12	0.5694	22,66 Hz
	V47	47	127.21	0.5793	22,66 Hz
	V47	47	127.31	0.5881	22,66 Hz
	V47	47	127.4	0.596	22,66 Hz
	V47	47	127.49	0.6031	22,66 Hz
	V47	47	127.58	0.6094	22,66 Hz
	V47	47	127.67	0.6151	22,66 Hz
	V47	47	127.76	0.6203	22,66 Hz
	V47	47	127.86	0.625	22,66 Hz
	V47	47	127.95	0.6293	22,66 Hz
	V47	47	128.04	0.6332	22,66 Hz
	V47	47	128.13	0.6368	22,66 Hz
	V47	47	128.22	0.6401	22,66 Hz
	V47	47	128.31	0.6431	22,66 Hz
	V47	47	128.41	0.6458	22,66 Hz
	V47	47	128.5	0.6484	22,66 Hz
	V47	47	128.59	0.6507	22,66 Hz
	V47	47	128.68	0.6529	22,66 Hz
	V47	47	128.77	0.6549	22,66 Hz
	V47	47	128.86	0.6568	22,66 Hz
	V47	47	128.96	0.6586	22,66 Hz
	V47	47	129.05	0.6602	22,66 Hz
	V47	47	129.14	0.6617	22,66 Hz
	V47	47	129.23	0.6631	22,66 Hz
	V47	47	129.32	0.6645	22,66 Hz
	V47	47	129.41	0.6657	22,66 Hz
	V47	47	129.51	0.6669	22,66 Hz
	V47	47	129.6	0.668	22,66 Hz
	V47	47	129.69	0.669	22,66 Hz
	V47	47	129.78	0.67	22,66 Hz
	V47	47	129.87	0.671	22,66 Hz
	V47	47	129.96	0.6718	22,66 Hz
	V47	47	130.06	0.6726	22,66 Hz
	V47	47	130.15	0.6734	22,66 Hz
	V47	47	130.24	0.6742	22,66 Hz
	V47	47	130.33	0.6749	22,66 Hz
	V47	47	130.42	0.6755	22,66 Hz
	V47	47	130.52	0.6762	22,66 Hz
	V47	47	130.61	0.6768	22,66 Hz
	V47	47	130.7	0.6773	22,66 Hz
	V47	47	130.79	0.6779	22,66 Hz
	V47	47	130.88	0.6784	22,66 Hz
	V47	47	130.97	0.6789	22,66 Hz
	V47	47	131.07	0.6794	22,66 Hz
	V47	47	131.16	0.6798	22,66 Hz
	V47	47	131.25	0.6803	22,66 Hz
	V47	47	131.34	0.6807	22,66 Hz
	V47	47	131.43	0.6811	22,66 Hz
	V47	47	131.52	0.6815	22,66 Hz
	V47	47	131.62	0.6818	22,66 Hz
	V47	47	131.71	0.6822	22,66 Hz
	V47	47	131.8	0.6825	22,66 Hz
	V47	47	131.89	0.6828	22,66 Hz
	V47	47	131.98	0.6831	22,66 Hz
	V47	47	132.07	0.6834	22,66 Hz
	V47	47	132.17	0.6837	22,66 Hz
	V47	47	132.26	0.684	22,66 Hz
	V47	47	132.35	0.6843	22,66 Hz
	V47	47	132.44	0.6845	22,66 Hz
	V47	47	132.53	0.6848	22,66 Hz
	V47	47	132.62	0.685	22,66 Hz
	V47	47	132.72	0.6852	22,66 Hz
	V47	47	132.81	0.6854	22,66 Hz
	V47	47	132.9	0.6856	22,66 Hz
	V47	47	132.99	0.6859	22,66 Hz
	V47	47	133.08	0.6861	22,66 Hz
	V47	47	133.17	0.6862	22,66 Hz
	V47	47	133.27	0.6864	22,66 Hz
	V47	47	133.36	0.6866	22,66 Hz
	V47	47	133.45	0.6868	22,66 Hz
	V47	47	133.54	0.6869	22,66 Hz
	V47	47	133.63	0.6871	22,66 Hz
	V47	47	133.72	0.6873	22,66 Hz
	V47	47	133.82	0.6874	22,66 Hz
	V47	47	133.91	0.6876	22,66 Hz
	V47	47	134	0.6877	22,66 Hz
	V47	47	134.09	0.6878	22,66 Hz
	V47	47	134.18	0.688	22,66 Hz
	V47	47	134.27	0.6881	22,66 Hz
	V47	47	134.37	0.6882	22,66 Hz
	V47	47	134.46	0.6884	22,66 Hz
	V47	47	134.55	0.6885	22,66 Hz
	V47	47	134.64	0.6886	22,66 Hz
	V47	47	134.73	0.6887	22,66 Hz
	V47	47	134.82	0.6888	22,66 Hz
	V47	47	134.92	0.6889	22,66 Hz
	D48	48	98.33	0.7385	22,66 Hz
	D48	48	98.43	0.7385	22,66 Hz
	D48	48	98.52	0.7385	22,66 Hz
	D48	48	98.61	0.7385	22,66 Hz
	D48	48	98.7	0.7385	22,66 Hz
	D48	48	98.79	0.7385	22,66 Hz
	D48	48	98.88	0.7385	22,66 Hz
	D48	48	98.98	0.7385	22,66 Hz
	D48	48	99.07	0.7385	22,66 Hz
	D48	48	99.16	0.7385	22,66 Hz
	D48	48	99.25	0.7385	22,66 Hz
	D48	48	99.34	0.7385	22,66 Hz
	D48	48	99.43	0.7385	22,66 Hz
	D48	48	99.53	0.7385	22,66 Hz
	D48	48	99.62	0.7385	22,66 Hz
	D48	48	99.71	0.7385	22,66 Hz
	D48	48	99.8	0.7384	22,66 Hz
	D48	48	99.89	0.7384	22,66 Hz
	D48	48	99.98	0.7384	22,66 Hz
	D48	48	100.08	0.7384	22,66 Hz
	D48	48	100.17	0.7384	22,66 Hz
	D48	48	100.26	0.7384	22,66 Hz
	D48	48	100.35	0.7384	22,66 Hz
	D48	48	100.44	0.7384	22,66 Hz
	D48	48	100.53	0.7384	22,66 Hz
	D48	48	100.63	0.7384	22,66 Hz
	D48	48	100.72	0.7384	22,66 Hz
	D48	48	100.81	0.7384	22,66 Hz
	D48	48	100.9	0.7384	22,66 Hz
	D48	48	100.99	0.7384	22,66 Hz
	D48	48	101.08	0.7384	22,66 Hz
	D48	48	101.18	0.7384	22,66 Hz
	D48	48	101.27	0.7384	22,66 Hz
	D48	48	101.36	0.7383	22,66 Hz
	D48	48	101.45	0.7383	22,66 Hz
	D48	48	101.54	0.7383	22,66 Hz
	D48	48	101.63	0.7383	22,66 Hz
	D48	48	101.73	0.7383	22,66 Hz
	D48	48	101.82	0.7383	22,66 Hz
	D48	48	101.91	0.7383	22,66 Hz
	D48	48	102	0.7383	22,66 Hz
	D48	48	102.09	0.7383	22,66 Hz
	D48	48	102.18	0.7383	22,66 Hz
	D48	48	102.28	0.7383	22,66 Hz
	D48	48	102.37	0.7383	22,66 Hz
	D48	48	102.46	0.7383	22,66 Hz
	D48	48	102.55	0.7383	22,66 Hz
	D48	48	102.64	0.7383	22,66 Hz
	D48	48	102.73	0.7382	22,66 Hz
	D48	48	102.83	0.7382	22,66 Hz
	D48	48	102.92	0.7382	22,66 Hz
	D48	48	103.01	0.7382	22,66 Hz
	D48	48	103.1	0.7382	22,66 Hz
	D48	48	103.19	0.7382	22,66 Hz
	D48	48	103.29	0.7382	22,66 Hz
	D48	48	103.38	0.7382	22,66 Hz
	D48	48	103.47	0.7382	22,66 Hz
	D48	48	103.56	0.7382	22,66 Hz
	D48	48	103.65	0.7382	22,66 Hz
	D48	48	103.74	0.7382	22,66 Hz
	D48	48	103.84	0.7382	22,66 Hz
	D48	48	103.93	0.7381	22,66 Hz
	D48	48	104.02	0.7381	22,66 Hz
	D48	48	104.11	0.7381	22,66 Hz
	D48	48	104.2	0.7381	22,66 Hz
	D48	48	104.29	0.7381	22,66 Hz
	D48	48	104.39	0.7381	22,66 Hz
	D48	48	104.48	0.7381	22,66 Hz
	D48	48	104.57	0.7381	22,66 Hz
	D48	48	104.66	0.7381	22,66 Hz
	D48	48	104.75	0.7381	22,66 Hz
	D48	48	104.84	0.7381	22,66 Hz
	D48	48	104.94	0.738	22,66 Hz
	D48	48	105.03	0.738	22,66 Hz
	D48	48	105.12	0.738	22,66 Hz
	D48	48	105.21	0.738	22,66 Hz
	D48	48	105.3	0.738	22,66 Hz
	D48	48	105.39	0.738	22,66 Hz
	D48	48	105.49	0.738	22,66 Hz
	D48	48	105.58	0.738	22,66 Hz
	D48	48	105.67	0.738	22,66 Hz
	D48	48	105.76	0.7379	22,66 Hz
	D48	48	105.85	0.7379	22,66 Hz
	D48	48	105.94	0.7379	22,66 Hz
	D48	48	106.04	0.7379	22,66 Hz
	D48	48	106.13	0.7379	22,66 Hz
	D48	48	106.22	0.7379	22,66 Hz
	D48	48	106.31	0.7379	22,66 Hz
	D48	48	106.4	0.7379	22,66 Hz
	D48	48	106.49	0.7379	22,66 Hz
	D48	48	106.59	0.7378	22,66 Hz
	D48	48	106.68	0.7378	22,66 Hz
	D48	48	106.77	0.7378	22,66 Hz
	D48	48	106.86	0.7378	22,66 Hz
	D48	48	106.95	0.7378	22,66 Hz
	D48	48	107.04	0.7378	22,66 Hz
	D48	48	107.14	0.7378	22,66 Hz
	D48	48	107.23	0.7378	22,66 Hz
	D48	48	107.32	0.7377	22,66 Hz
	D48	48	107.41	0.7377	22,66 Hz
	D48	48	107.5	0.7377	22,66 Hz
	D48	48	107.59	0.7377	22,66 Hz
	D48	48	107.69	0.7377	22,66 Hz
	D48	48	107.78	0.7377	22,66 Hz
	D48	48	107.87	0.7376	22,66 Hz
	D48	48	107.96	0.7376	22,66 Hz
	D48	48	108.05	0.7376	22,66 Hz
	D48	48	108.14	0.7376	22,66 Hz
	D48	48	108.24	0.7376	22,66 Hz
	D48	48	108.33	0.7376	22,66 Hz
	D48	48	108.42	0.7376	22,66 Hz
	D48	48	108.51	0.7375	22,66 Hz
	D48	48	108.6	0.7375	22,66 Hz
	D48	48	108.69	0.7375	22,66 Hz
	D48	48	108.79	0.7375	22,66 Hz
	D48	48	108.88	0.7375	22,66 Hz
	D48	48	108.97	0.7375	22,66 Hz
	D48	48	109.06	0.7374	22,66 Hz
	D48	48	109.15	0.7374	22,66 Hz
	D48	48	109.24	0.7374	22,66 Hz
	D48	48	109.34	0.7374	22,66 Hz
	D48	48	109.43	0.7374	22,66 Hz
	D48	48	109.52	0.7373	22,66 Hz
	D48	48	109.61	0.7373	22,66 Hz
	D48	48	109.7	0.7373	22,66 Hz
	D48	48	109.79	0.7373	22,66 Hz
	D48	48	109.89	0.7373	22,66 Hz
	D48	48	109.98	0.7372	22,66 Hz
	D48	48	110.07	0.7372	22,66 Hz
	D48	48	110.16	0.7372	22,66 Hz
	D48	48	110.25	0.7372	22,66 Hz
	D48	48	110.34	0.7371	22,66 Hz
	D48	48	110.44	0.7371	22,66 Hz
	D48	48	110.53	0.7371	22,66 Hz
	D48	48	110.62	0.7371	22,66 Hz
	D48	48	110.71	0.737	22,66 Hz
	D48	48	110.8	0.737	22,66 Hz
	D48	48	110.89	0.737	22,66 Hz
	D48	48	110.99	0.737	22,66 Hz
	D48	48	111.08	0.7369	22,66 Hz
	D48	48	111.17	0.7369	22,66 Hz
	D48	48	111.26	0.7369	22,66 Hz
	D48	48	111.35	0.7369	22,66 Hz
	D48	48	111.44	0.7368	22,66 Hz
	D48	48	111.54	0.7368	22,66 Hz
	D48	48	111.63	0.7368	22,66 Hz
	D48	48	111.72	0.7367	22,66 Hz
	D48	48	111.81	0.7367	22,66 Hz
	D48	48	111.9	0.7367	22,66 Hz
	D48	48	111.99	0.7367	22,66 Hz
	D48	48	112.09	0.7366	22,66 Hz
	D48	48	112.18	0.7366	22,66 Hz
	D48	48	112.27	0.7366	22,66 Hz
	D48	48	112.36	0.7365	22,66 Hz
	D48	48	112.45	0.7365	22,66 Hz
	D48	48	112.55	0.7365	22,66 Hz
	D48	48	112.64	0.7364	22,66 Hz
	D48	48	112.73	0.7364	22,66 Hz
	D48	48	112.82	0.7363	22,66 Hz
	D48	48	112.91	0.7363	22,66 Hz
	D48	48	113	0.7363	22,66 Hz
	D48	48	113.1	0.7362	22,66 Hz
	D48	48	113.19	0.7362	22,66 Hz
	D48	48	113.28	0.7361	22,66 Hz
	D48	48	113.37	0.7361	22,66 Hz
	D48	48	113.46	0.7361	22,66 Hz
	D48	48	113.55	0.736	22,66 Hz
	D48	48	113.65	0.736	22,66 Hz
	D48	48	113.74	0.7359	22,66 Hz
	D48	48	113.83	0.7359	22,66 Hz
	D48	48	113.92	0.7358	22,66 Hz
	D48	48	114.01	0.7358	22,66 Hz
	D48	48	114.1	0.7357	22,66 Hz
	D48	48	114.2	0.7357	22,66 Hz
	D48	48	114.29	0.7356	22,66 Hz
	D48	48	114.38	0.7356	22,66 Hz
	D48	48	114.47	0.7355	22,66 Hz
	D48	48	114.56	0.7355	22,66 Hz
	D48	48	114.65	0.7354	22,66 Hz
	D48	48	114.75	0.7353	22,66 Hz
	D48	48	114.84	0.7353	22,66 Hz
	D48	48	114.93	0.7352	22,66 Hz
	D48	48	115.02	0.7352	22,66 Hz
	D48	48	115.11	0.7351	22,66 Hz
	D48	48	115.2	0.735	22,66 Hz
	D48	48	115.3	0.735	22,66 Hz
	D48	48	115.39	0.7349	22,66 Hz
	D48	48	115.48	0.7348	22,66 Hz
	D48	48	115.57	0.7347	22,66 Hz
	D48	48	115.66	0.7347	22,66 Hz
	D48	48	115.75	0.7346	22,66 Hz
	D48	48	115.85	0.7345	22,66 Hz
	D48	48	115.94	0.7344	22,66 Hz
	D48	48	116.03	0.7344	22,66 Hz
	D48	48	116.12	0.7343	22,66 Hz
	D48	48	116.21	0.7342	22,66 Hz
	D48	48	116.3	0.7341	22,66 Hz
	D48	48	116.4	0.734	22,66 Hz
	D48	48	116.49	0.7339	22,66 Hz
	D48	48	116.58	0.7338	22,66 Hz
	D48	48	116.67	0.7337	22,66 Hz
	D48	48	116.76	0.7336	22,66 Hz
	D48	48	116.85	0.7335	22,66 Hz
	D48	48	116.95	0.7334	22,66 Hz
	D48	48	117.04	0.7333	22,66 Hz
	D48	48	117.13	0.7331	22,66 Hz
	D48	48	117.22	0.733	22,66 Hz
	D48	48	117.31	0.7329	22,66 Hz
	D48	48	117.4	0.7328	22,66 Hz
	D48	48	117.5	0.7326	22,66 Hz
	D48	48	117.59	0.7325	22,66 Hz
	D48	48	117.68	0.7324	22,66 Hz
	D48	48	117.77	0.7322	22,66 Hz
	D48	48	117.86	0.7321	22,66 Hz
	D48	48	117.95	0.7319	22,66 Hz
	D48	48	118.05	0.7317	22,66 Hz
	D48	48	118.14	0.7316	22,66 Hz
	D48	48	118.23	0.7314	22,66 Hz
	D48	48	118.32	0.7312	22,66 Hz
	D48	48	118.41	0.731	22,66 Hz
	D48	48	118.5	0.7308	22,66 Hz
	D48	48	118.6	0.7306	22,66 Hz
	D48	48	118.69	0.7304	22,66 Hz
	D48	48	118.78	0.7302	22,66 Hz
	D48	48	118.87	0.73	22,66 Hz
	D48	48	118.96	0.7297	22,66 Hz
	D48	48	119.05	0.7295	22,66 Hz
	D48	48	119.15	0.7292	22,66 Hz
	D48	48	119.24	0.729	22,66 Hz
	D48	48	119.33	0.7287	22,66 Hz
	D48	48	119.42	0.7284	22,66 Hz
	D48	48	119.51	0.7281	22,66 Hz
	D48	48	119.6	0.7278	22,66 Hz
	D48	48	119.7	0.7274	22,66 Hz
	D48	48	119.79	0.7271	22,66 Hz
	D48	48	119.88	0.7267	22,66 Hz
	D48	48	119.97	0.7263	22,66 Hz
	D48	48	120.06	0.7259	22,66 Hz
	D48	48	120.15	0.7255	22,66 Hz
	D48	48	120.25	0.725	22,66 Hz
	D48	48	120.34	0.7246	22,66 Hz
	D48	48	120.43	0.7241	22,66 Hz
	D48	48	120.52	0.7235	22,66 Hz
	D48	48	120.61	0.723	22,66 Hz
	D48	48	120.7	0.7224	22,66 Hz
	D48	48	120.8	0.7217	22,66 Hz
	D48	48	120.89	0.7211	22,66 Hz
	D48	48	120.98	0.7204	22,66 Hz
	D48	48	121.07	0.7196	22,66 Hz
	D48	48	121.16	0.7188	22,66 Hz
	D48	48	121.26	0.7179	22,66 Hz
	D48	48	121.35	0.717	22,66 Hz
	D48	48	121.44	0.716	22,66 Hz
	D48	48	121.53	0.7149	22,66 Hz
	D48	48	121.62	0.7137	22,66 Hz
	D48	48	121.71	0.7125	22,66 Hz
	D48	48	121.81	0.7111	22,66 Hz
	D48	48	121.9	0.7096	22,66 Hz
	D48	48	121.99	0.708	22,66 Hz
	D48	48	122.08	0.7062	22,66 Hz
	D48	48	122.17	0.7043	22,66 Hz
	D48	48	122.26	0.7021	22,66 Hz
	D48	48	122.36	0.6998	22,66 Hz
	D48	48	122.45	0.6972	22,66 Hz
	D48	48	122.54	0.6943	22,66 Hz
	D48	48	122.63	0.6911	22,66 Hz
	D48	48	122.72	0.6875	22,66 Hz
	D48	48	122.81	0.6836	22,66 Hz
	D48	48	122.91	0.6791	22,66 Hz
	D48	48	123	0.6742	22,66 Hz
	D48	48	123.09	0.6686	22,66 Hz
	D48	48	123.18	0.6624	22,66 Hz
	D48	48	123.27	0.6555	22,66 Hz
	D48	48	123.36	0.6478	22,66 Hz
	D48	48	123.46	0.6394	22,66 Hz
	D48	48	123.55	0.6303	22,66 Hz
	D48	48	123.64	0.6207	22,66 Hz
	D48	48	123.73	0.6107	22,66 Hz
	D48	48	123.82	0.6009	22,66 Hz
	D48	48	123.91	0.5916	22,66 Hz
	D48	48	124.01	0.5835	22,66 Hz
	D48	48	124.1	0.5769	22,66 Hz
	D48	48	124.19	0.5724	22,66 Hz
	D48	48	124.28	0.5699	22,66 Hz
	D48	48	124.37	0.5693	22,66 Hz
	D48	48	124.46	0.5701	22,66 Hz
	D48	48	124.56	0.5717	22,66 Hz
	D48	48	124.65	0.5732	22,66 Hz
	D48	48	124.74	0.5742	22,66 Hz
	D48	48	124.83	0.5739	22,66 Hz
	D48	48	124.92	0.5717	22,66 Hz
	D48	48	125.01	0.5671	22,66 Hz
	D48	48	125.11	0.5595	22,66 Hz
	D48	48	125.2	0.5482	22,66 Hz
	D48	48	125.29	0.5324	22,66 Hz
	D48	48	125.38	0.5112	22,66 Hz
	D48	48	125.47	0.4836	22,66 Hz
	D48	48	125.56	0.449	22,66 Hz
	D48	48	125.66	0.4074	22,66 Hz
	D48	48	125.75	0.3605	22,66 Hz
	D48	48	125.84	0.3123	22,66 Hz
	D48	48	125.93	0.2685	22,66 Hz
	D48	48	126.02	0.2349	22,66 Hz
	D48	48	126.11	0.2146	22,66 Hz
	D48	48	126.21	0.2068	22,66 Hz
	D48	48	126.3	0.2078	22,66 Hz
	D48	48	126.39	0.2134	22,66 Hz
	D48	48	126.48	0.2195	22,66 Hz
	D48	48	126.57	0.2234	22,66 Hz
	D48	48	126.66	0.2234	22,66 Hz
	D48	48	126.76	0.2184	22,66 Hz
	D48	48	126.85	0.208	22,66 Hz
	D48	48	126.94	0.1921	22,66 Hz
	D48	48	127.03	0.1708	22,66 Hz
	D48	48	127.12	0.1448	22,66 Hz
	D48	48	127.21	0.1151	22,66 Hz
	D48	48	127.31	0.0836	22,66 Hz
	D48	48	127.4	0.0534	22,66 Hz
	D48	48	127.49	0.0281	22,66 Hz
	D48	48	127.58	0.011	22,66 Hz
	D48	48	127.67	0.0027	22,66 Hz
	D48	48	127.76	0.0003	22,66 Hz
	D48	48	127.86	0	22,66 Hz
	D48	48	127.95	0	22,66 Hz
	D48	48	128.04	0	22,66 Hz
	D48	48	128.13	0	22,66 Hz
	D48	48	128.22	0.0003	22,66 Hz
	D48	48	128.31	0.0035	22,66 Hz
	D48	48	128.41	0.0169	22,66 Hz
	D48	48	128.5	0.0471	22,66 Hz
	D48	48	128.59	0.0935	22,66 Hz
	D48	48	128.68	0.1496	22,66 Hz
	D48	48	128.77	0.2086	22,66 Hz
	D48	48	128.86	0.2659	22,66 Hz
	D48	48	128.96	0.3186	22,66 Hz
	D48	48	129.05	0.3658	22,66 Hz
	D48	48	129.14	0.4074	22,66 Hz
	D48	48	129.23	0.4436	22,66 Hz
	D48	48	129.32	0.475	22,66 Hz
	D48	48	129.41	0.5023	22,66 Hz
	D48	48	129.51	0.526	22,66 Hz
	D48	48	129.6	0.5465	22,66 Hz
	D48	48	129.69	0.5645	22,66 Hz
	D48	48	129.78	0.5802	22,66 Hz
	D48	48	129.87	0.594	22,66 Hz
	D48	48	129.96	0.6062	22,66 Hz
	D48	48	130.06	0.6169	22,66 Hz
	D48	48	130.15	0.6265	22,66 Hz
	D48	48	130.24	0.635	22,66 Hz
	D48	48	130.33	0.6426	22,66 Hz
	D48	48	130.42	0.6494	22,66 Hz
	D48	48	130.52	0.6556	22,66 Hz
	D48	48	130.61	0.6611	22,66 Hz
	D48	48	130.7	0.6661	22,66 Hz
	D48	48	130.79	0.6707	22,66 Hz
	D48	48	130.88	0.6749	22,66 Hz
	D48	48	130.97	0.6786	22,66 Hz
	D48	48	131.07	0.6821	22,66 Hz
	D48	48	131.16	0.6853	22,66 Hz
	D48	48	131.25	0.6882	22,66 Hz
	D48	48	131.34	0.6909	22,66 Hz
	D48	48	131.43	0.6934	22,66 Hz
	D48	48	131.52	0.6957	22,66 Hz
	D48	48	131.62	0.6979	22,66 Hz
	D48	48	131.71	0.6998	22,66 Hz
	D48	48	131.8	0.7017	22,66 Hz
	D48	48	131.89	0.7034	22,66 Hz
	D48	48	131.98	0.705	22,66 Hz
	D48	48	132.07	0.7065	22,66 Hz
	D48	48	132.17	0.7079	22,66 Hz
	D48	48	132.26	0.7092	22,66 Hz
	D48	48	132.35	0.7104	22,66 Hz
	D48	48	132.44	0.7116	22,66 Hz
	D48	48	132.53	0.7127	22,66 Hz
	D48	48	132.62	0.7137	22,66 Hz
	D48	48	132.72	0.7147	22,66 Hz
	D48	48	132.81	0.7156	22,66 Hz
	D48	48	132.9	0.7165	22,66 Hz
	D48	48	132.99	0.7173	22,66 Hz
	D48	48	133.08	0.718	22,66 Hz
	D48	48	133.17	0.7188	22,66 Hz
	D48	48	133.27	0.7195	22,66 Hz
	D48	48	133.36	0.7201	22,66 Hz
	D48	48	133.45	0.7208	22,66 Hz
	D48	48	133.54	0.7214	22,66 Hz
	D48	48	133.63	0.7219	22,66 Hz
	D48	48	133.72	0.7225	22,66 Hz
	D48	48	133.82	0.723	22,66 Hz
	D48	48	133.91	0.7235	22,66 Hz
	D48	48	134	0.724	22,66 Hz
	D48	48	134.09	0.7244	22,66 Hz
	D48	48	134.18	0.7248	22,66 Hz
	D48	48	134.27	0.7252	22,66 Hz
	D48	48	134.37	0.7256	22,66 Hz
	D48	48	134.46	0.726	22,66 Hz
	D48	48	134.55	0.7264	22,66 Hz
	D48	48	134.64	0.7267	22,66 Hz
	D48	48	134.73	0.7271	22,66 Hz
	D48	48	134.82	0.7274	22,66 Hz
	D48	48	134.92	0.7277	22,66 Hz
	L49	49	98.33	0.7089	22,66 Hz
	L49	49	98.43	0.7089	22,66 Hz
	L49	49	98.52	0.7089	22,66 Hz
	L49	49	98.61	0.7089	22,66 Hz
	L49	49	98.7	0.7089	22,66 Hz
	L49	49	98.79	0.7089	22,66 Hz
	L49	49	98.88	0.7089	22,66 Hz
	L49	49	98.98	0.7089	22,66 Hz
	L49	49	99.07	0.7089	22,66 Hz
	L49	49	99.16	0.7089	22,66 Hz
	L49	49	99.25	0.7089	22,66 Hz
	L49	49	99.34	0.7089	22,66 Hz
	L49	49	99.43	0.7089	22,66 Hz
	L49	49	99.53	0.7089	22,66 Hz
	L49	49	99.62	0.7089	22,66 Hz
	L49	49	99.71	0.7088	22,66 Hz
	L49	49	99.8	0.7088	22,66 Hz
	L49	49	99.89	0.7088	22,66 Hz
	L49	49	99.98	0.7088	22,66 Hz
	L49	49	100.08	0.7088	22,66 Hz
	L49	49	100.17	0.7088	22,66 Hz
	L49	49	100.26	0.7088	22,66 Hz
	L49	49	100.35	0.7088	22,66 Hz
	L49	49	100.44	0.7088	22,66 Hz
	L49	49	100.53	0.7088	22,66 Hz
	L49	49	100.63	0.7088	22,66 Hz
	L49	49	100.72	0.7088	22,66 Hz
	L49	49	100.81	0.7088	22,66 Hz
	L49	49	100.9	0.7088	22,66 Hz
	L49	49	100.99	0.7088	22,66 Hz
	L49	49	101.08	0.7088	22,66 Hz
	L49	49	101.18	0.7088	22,66 Hz
	L49	49	101.27	0.7087	22,66 Hz
	L49	49	101.36	0.7087	22,66 Hz
	L49	49	101.45	0.7087	22,66 Hz
	L49	49	101.54	0.7087	22,66 Hz
	L49	49	101.63	0.7087	22,66 Hz
	L49	49	101.73	0.7087	22,66 Hz
	L49	49	101.82	0.7087	22,66 Hz
	L49	49	101.91	0.7087	22,66 Hz
	L49	49	102	0.7087	22,66 Hz
	L49	49	102.09	0.7087	22,66 Hz
	L49	49	102.18	0.7087	22,66 Hz
	L49	49	102.28	0.7087	22,66 Hz
	L49	49	102.37	0.7087	22,66 Hz
	L49	49	102.46	0.7087	22,66 Hz
	L49	49	102.55	0.7086	22,66 Hz
	L49	49	102.64	0.7086	22,66 Hz
	L49	49	102.73	0.7086	22,66 Hz
	L49	49	102.83	0.7086	22,66 Hz
	L49	49	102.92	0.7086	22,66 Hz
	L49	49	103.01	0.7086	22,66 Hz
	L49	49	103.1	0.7086	22,66 Hz
	L49	49	103.19	0.7086	22,66 Hz
	L49	49	103.29	0.7086	22,66 Hz
	L49	49	103.38	0.7086	22,66 Hz
	L49	49	103.47	0.7086	22,66 Hz
	L49	49	103.56	0.7086	22,66 Hz
	L49	49	103.65	0.7085	22,66 Hz
	L49	49	103.74	0.7085	22,66 Hz
	L49	49	103.84	0.7085	22,66 Hz
	L49	49	103.93	0.7085	22,66 Hz
	L49	49	104.02	0.7085	22,66 Hz
	L49	49	104.11	0.7085	22,66 Hz
	L49	49	104.2	0.7085	22,66 Hz
	L49	49	104.29	0.7085	22,66 Hz
	L49	49	104.39	0.7085	22,66 Hz
	L49	49	104.48	0.7085	22,66 Hz
	L49	49	104.57	0.7085	22,66 Hz
	L49	49	104.66	0.7084	22,66 Hz
	L49	49	104.75	0.7084	22,66 Hz
	L49	49	104.84	0.7084	22,66 Hz
	L49	49	104.94	0.7084	22,66 Hz
	L49	49	105.03	0.7084	22,66 Hz
	L49	49	105.12	0.7084	22,66 Hz
	L49	49	105.21	0.7084	22,66 Hz
	L49	49	105.3	0.7084	22,66 Hz
	L49	49	105.39	0.7084	22,66 Hz
	L49	49	105.49	0.7083	22,66 Hz
	L49	49	105.58	0.7083	22,66 Hz
	L49	49	105.67	0.7083	22,66 Hz
	L49	49	105.76	0.7083	22,66 Hz
	L49	49	105.85	0.7083	22,66 Hz
	L49	49	105.94	0.7083	22,66 Hz
	L49	49	106.04	0.7083	22,66 Hz
	L49	49	106.13	0.7083	22,66 Hz
	L49	49	106.22	0.7082	22,66 Hz
	L49	49	106.31	0.7082	22,66 Hz
	L49	49	106.4	0.7082	22,66 Hz
	L49	49	106.49	0.7082	22,66 Hz
	L49	49	106.59	0.7082	22,66 Hz
	L49	49	106.68	0.7082	22,66 Hz
	L49	49	106.77	0.7082	22,66 Hz
	L49	49	106.86	0.7082	22,66 Hz
	L49	49	106.95	0.7081	22,66 Hz
	L49	49	107.04	0.7081	22,66 Hz
	L49	49	107.14	0.7081	22,66 Hz
	L49	49	107.23	0.7081	22,66 Hz
	L49	49	107.32	0.7081	22,66 Hz
	L49	49	107.41	0.7081	22,66 Hz
	L49	49	107.5	0.708	22,66 Hz
	L49	49	107.59	0.708	22,66 Hz
	L49	49	107.69	0.708	22,66 Hz
	L49	49	107.78	0.708	22,66 Hz
	L49	49	107.87	0.708	22,66 Hz
	L49	49	107.96	0.708	22,66 Hz
	L49	49	108.05	0.7079	22,66 Hz
	L49	49	108.14	0.7079	22,66 Hz
	L49	49	108.24	0.7079	22,66 Hz
	L49	49	108.33	0.7079	22,66 Hz
	L49	49	108.42	0.7079	22,66 Hz
	L49	49	108.51	0.7079	22,66 Hz
	L49	49	108.6	0.7078	22,66 Hz
	L49	49	108.69	0.7078	22,66 Hz
	L49	49	108.79	0.7078	22,66 Hz
	L49	49	108.88	0.7078	22,66 Hz
	L49	49	108.97	0.7078	22,66 Hz
	L49	49	109.06	0.7077	22,66 Hz
	L49	49	109.15	0.7077	22,66 Hz
	L49	49	109.24	0.7077	22,66 Hz
	L49	49	109.34	0.7077	22,66 Hz
	L49	49	109.43	0.7077	22,66 Hz
	L49	49	109.52	0.7076	22,66 Hz
	L49	49	109.61	0.7076	22,66 Hz
	L49	49	109.7	0.7076	22,66 Hz
	L49	49	109.79	0.7076	22,66 Hz
	L49	49	109.89	0.7075	22,66 Hz
	L49	49	109.98	0.7075	22,66 Hz
	L49	49	110.07	0.7075	22,66 Hz
	L49	49	110.16	0.7075	22,66 Hz
	L49	49	110.25	0.7074	22,66 Hz
	L49	49	110.34	0.7074	22,66 Hz
	L49	49	110.44	0.7074	22,66 Hz
	L49	49	110.53	0.7074	22,66 Hz
	L49	49	110.62	0.7073	22,66 Hz
	L49	49	110.71	0.7073	22,66 Hz
	L49	49	110.8	0.7073	22,66 Hz
	L49	49	110.89	0.7072	22,66 Hz
	L49	49	110.99	0.7072	22,66 Hz
	L49	49	111.08	0.7072	22,66 Hz
	L49	49	111.17	0.7072	22,66 Hz
	L49	49	111.26	0.7071	22,66 Hz
	L49	49	111.35	0.7071	22,66 Hz
	L49	49	111.44	0.7071	22,66 Hz
	L49	49	111.54	0.707	22,66 Hz
	L49	49	111.63	0.707	22,66 Hz
	L49	49	111.72	0.707	22,66 Hz
	L49	49	111.81	0.7069	22,66 Hz
	L49	49	111.9	0.7069	22,66 Hz
	L49	49	111.99	0.7069	22,66 Hz
	L49	49	112.09	0.7068	22,66 Hz
	L49	49	112.18	0.7068	22,66 Hz
	L49	49	112.27	0.7067	22,66 Hz
	L49	49	112.36	0.7067	22,66 Hz
	L49	49	112.45	0.7067	22,66 Hz
	L49	49	112.55	0.7066	22,66 Hz
	L49	49	112.64	0.7066	22,66 Hz
	L49	49	112.73	0.7065	22,66 Hz
	L49	49	112.82	0.7065	22,66 Hz
	L49	49	112.91	0.7064	22,66 Hz
	L49	49	113	0.7064	22,66 Hz
	L49	49	113.1	0.7063	22,66 Hz
	L49	49	113.19	0.7063	22,66 Hz
	L49	49	113.28	0.7063	22,66 Hz
	L49	49	113.37	0.7062	22,66 Hz
	L49	49	113.46	0.7061	22,66 Hz
	L49	49	113.55	0.7061	22,66 Hz
	L49	49	113.65	0.706	22,66 Hz
	L49	49	113.74	0.706	22,66 Hz
	L49	49	113.83	0.7059	22,66 Hz
	L49	49	113.92	0.7059	22,66 Hz
	L49	49	114.01	0.7058	22,66 Hz
	L49	49	114.1	0.7058	22,66 Hz
	L49	49	114.2	0.7057	22,66 Hz
	L49	49	114.29	0.7056	22,66 Hz
	L49	49	114.38	0.7056	22,66 Hz
	L49	49	114.47	0.7055	22,66 Hz
	L49	49	114.56	0.7054	22,66 Hz
	L49	49	114.65	0.7054	22,66 Hz
	L49	49	114.75	0.7053	22,66 Hz
	L49	49	114.84	0.7052	22,66 Hz
	L49	49	114.93	0.7051	22,66 Hz
	L49	49	115.02	0.7051	22,66 Hz
	L49	49	115.11	0.705	22,66 Hz
	L49	49	115.2	0.7049	22,66 Hz
	L49	49	115.3	0.7048	22,66 Hz
	L49	49	115.39	0.7047	22,66 Hz
	L49	49	115.48	0.7046	22,66 Hz
	L49	49	115.57	0.7045	22,66 Hz
	L49	49	115.66	0.7045	22,66 Hz
	L49	49	115.75	0.7044	22,66 Hz
	L49	49	115.85	0.7043	22,66 Hz
	L49	49	115.94	0.7042	22,66 Hz
	L49	49	116.03	0.704	22,66 Hz
	L49	49	116.12	0.7039	22,66 Hz
	L49	49	116.21	0.7038	22,66 Hz
	L49	49	116.3	0.7037	22,66 Hz
	L49	49	116.4	0.7036	22,66 Hz
	L49	49	116.49	0.7035	22,66 Hz
	L49	49	116.58	0.7033	22,66 Hz
	L49	49	116.67	0.7032	22,66 Hz
	L49	49	116.76	0.7031	22,66 Hz
	L49	49	116.85	0.7029	22,66 Hz
	L49	49	116.95	0.7028	22,66 Hz
	L49	49	117.04	0.7027	22,66 Hz
	L49	49	117.13	0.7025	22,66 Hz
	L49	49	117.22	0.7024	22,66 Hz
	L49	49	117.31	0.7022	22,66 Hz
	L49	49	117.4	0.702	22,66 Hz
	L49	49	117.5	0.7018	22,66 Hz
	L49	49	117.59	0.7017	22,66 Hz
	L49	49	117.68	0.7015	22,66 Hz
	L49	49	117.77	0.7013	22,66 Hz
	L49	49	117.86	0.7011	22,66 Hz
	L49	49	117.95	0.7009	22,66 Hz
	L49	49	118.05	0.7007	22,66 Hz
	L49	49	118.14	0.7004	22,66 Hz
	L49	49	118.23	0.7002	22,66 Hz
	L49	49	118.32	0.7	22,66 Hz
	L49	49	118.41	0.6997	22,66 Hz
	L49	49	118.5	0.6995	22,66 Hz
	L49	49	118.6	0.6992	22,66 Hz
	L49	49	118.69	0.6989	22,66 Hz
	L49	49	118.78	0.6986	22,66 Hz
	L49	49	118.87	0.6983	22,66 Hz
	L49	49	118.96	0.698	22,66 Hz
	L49	49	119.05	0.6976	22,66 Hz
	L49	49	119.15	0.6973	22,66 Hz
	L49	49	119.24	0.6969	22,66 Hz
	L49	49	119.33	0.6965	22,66 Hz
	L49	49	119.42	0.6961	22,66 Hz
	L49	49	119.51	0.6957	22,66 Hz
	L49	49	119.6	0.6953	22,66 Hz
	L49	49	119.7	0.6948	22,66 Hz
	L49	49	119.79	0.6943	22,66 Hz
	L49	49	119.88	0.6938	22,66 Hz
	L49	49	119.97	0.6933	22,66 Hz
	L49	49	120.06	0.6927	22,66 Hz
	L49	49	120.15	0.6921	22,66 Hz
	L49	49	120.25	0.6914	22,66 Hz
	L49	49	120.34	0.6908	22,66 Hz
	L49	49	120.43	0.69	22,66 Hz
	L49	49	120.52	0.6893	22,66 Hz
	L49	49	120.61	0.6885	22,66 Hz
	L49	49	120.7	0.6876	22,66 Hz
	L49	49	120.8	0.6867	22,66 Hz
	L49	49	120.89	0.6857	22,66 Hz
	L49	49	120.98	0.6846	22,66 Hz
	L49	49	121.07	0.6835	22,66 Hz
	L49	49	121.16	0.6823	22,66 Hz
	L49	49	121.26	0.681	22,66 Hz
	L49	49	121.35	0.6796	22,66 Hz
	L49	49	121.44	0.6781	22,66 Hz
	L49	49	121.53	0.6764	22,66 Hz
	L49	49	121.62	0.6746	22,66 Hz
	L49	49	121.71	0.6727	22,66 Hz
	L49	49	121.81	0.6705	22,66 Hz
	L49	49	121.9	0.6681	22,66 Hz
	L49	49	121.99	0.6655	22,66 Hz
	L49	49	122.08	0.6626	22,66 Hz
	L49	49	122.17	0.6594	22,66 Hz
	L49	49	122.26	0.6558	22,66 Hz
	L49	49	122.36	0.6518	22,66 Hz
	L49	49	122.45	0.6472	22,66 Hz
	L49	49	122.54	0.6421	22,66 Hz
	L49	49	122.63	0.6362	22,66 Hz
	L49	49	122.72	0.6294	22,66 Hz
	L49	49	122.81	0.6215	22,66 Hz
	L49	49	122.91	0.6125	22,66 Hz
	L49	49	123	0.6019	22,66 Hz
	L49	49	123.09	0.5896	22,66 Hz
	L49	49	123.18	0.5752	22,66 Hz
	L49	49	123.27	0.5587	22,66 Hz
	L49	49	123.36	0.5399	22,66 Hz
	L49	49	123.46	0.519	22,66 Hz
	L49	49	123.55	0.4967	22,66 Hz
	L49	49	123.64	0.474	22,66 Hz
	L49	49	123.73	0.452	22,66 Hz
	L49	49	123.82	0.4313	22,66 Hz
	L49	49	123.91	0.4113	22,66 Hz
	L49	49	124.01	0.3902	22,66 Hz
	L49	49	124.1	0.3655	22,66 Hz
	L49	49	124.19	0.335	22,66 Hz
	L49	49	124.28	0.2985	22,66 Hz
	L49	49	124.37	0.2581	22,66 Hz
	L49	49	124.46	0.2184	22,66 Hz
	L49	49	124.56	0.1847	22,66 Hz
	L49	49	124.65	0.1601	22,66 Hz
	L49	49	124.74	0.1441	22,66 Hz
	L49	49	124.83	0.1338	22,66 Hz
	L49	49	124.92	0.1253	22,66 Hz
	L49	49	125.01	0.1156	22,66 Hz
	L49	49	125.11	0.1027	22,66 Hz
	L49	49	125.2	0.0861	22,66 Hz
	L49	49	125.29	0.0664	22,66 Hz
	L49	49	125.38	0.0454	22,66 Hz
	L49	49	125.47	0.0261	22,66 Hz
	L49	49	125.56	0.0115	22,66 Hz
	L49	49	125.66	0.0034	22,66 Hz
	L49	49	125.75	0.0005	22,66 Hz
	L49	49	125.84	0	22,66 Hz
	L49	49	125.93	0	22,66 Hz
	L49	49	126.02	0	22,66 Hz
	L49	49	126.11	0	22,66 Hz
	L49	49	126.21	0.0002	22,66 Hz
	L49	49	126.3	0.0023	22,66 Hz
	L49	49	126.39	0.013	22,66 Hz
	L49	49	126.48	0.0397	22,66 Hz
	L49	49	126.57	0.0829	22,66 Hz
	L49	49	126.66	0.1369	22,66 Hz
	L49	49	126.76	0.1945	22,66 Hz
	L49	49	126.85	0.2507	22,66 Hz
	L49	49	126.94	0.3026	22,66 Hz
	L49	49	127.03	0.349	22,66 Hz
	L49	49	127.12	0.3898	22,66 Hz
	L49	49	127.21	0.4252	22,66 Hz
	L49	49	127.31	0.4559	22,66 Hz
	L49	49	127.4	0.4825	22,66 Hz
	L49	49	127.49	0.5055	22,66 Hz
	L49	49	127.58	0.5254	22,66 Hz
	L49	49	127.67	0.5428	22,66 Hz
	L49	49	127.76	0.5579	22,66 Hz
	L49	49	127.86	0.5712	22,66 Hz
	L49	49	127.95	0.5829	22,66 Hz
	L49	49	128.04	0.5933	22,66 Hz
	L49	49	128.13	0.6024	22,66 Hz
	L49	49	128.22	0.6106	22,66 Hz
	L49	49	128.31	0.6179	22,66 Hz
	L49	49	128.41	0.6244	22,66 Hz
	L49	49	128.5	0.6303	22,66 Hz
	L49	49	128.59	0.6356	22,66 Hz
	L49	49	128.68	0.6404	22,66 Hz
	L49	49	128.77	0.6447	22,66 Hz
	L49	49	128.86	0.6487	22,66 Hz
	L49	49	128.96	0.6523	22,66 Hz
	L49	49	129.05	0.6556	22,66 Hz
	L49	49	129.14	0.6586	22,66 Hz
	L49	49	129.23	0.6614	22,66 Hz
	L49	49	129.32	0.664	22,66 Hz
	L49	49	129.41	0.6664	22,66 Hz
	L49	49	129.51	0.6686	22,66 Hz
	L49	49	129.6	0.6706	22,66 Hz
	L49	49	129.69	0.6725	22,66 Hz
	L49	49	129.78	0.6742	22,66 Hz
	L49	49	129.87	0.6758	22,66 Hz
	L49	49	129.96	0.6774	22,66 Hz
	L49	49	130.06	0.6788	22,66 Hz
	L49	49	130.15	0.6801	22,66 Hz
	L49	49	130.24	0.6814	22,66 Hz
	L49	49	130.33	0.6825	22,66 Hz
	L49	49	130.42	0.6836	22,66 Hz
	L49	49	130.52	0.6847	22,66 Hz
	L49	49	130.61	0.6856	22,66 Hz
	L49	49	130.7	0.6865	22,66 Hz
	L49	49	130.79	0.6874	22,66 Hz
	L49	49	130.88	0.6882	22,66 Hz
	L49	49	130.97	0.689	22,66 Hz
	L49	49	131.07	0.6897	22,66 Hz
	L49	49	131.16	0.6904	22,66 Hz
	L49	49	131.25	0.6911	22,66 Hz
	L49	49	131.34	0.6917	22,66 Hz
	L49	49	131.43	0.6923	22,66 Hz
	L49	49	131.52	0.6929	22,66 Hz
	L49	49	131.62	0.6934	22,66 Hz
	L49	49	131.71	0.6939	22,66 Hz
	L49	49	131.8	0.6944	22,66 Hz
	L49	49	131.89	0.6949	22,66 Hz
	L49	49	131.98	0.6953	22,66 Hz
	L49	49	132.07	0.6957	22,66 Hz
	L49	49	132.17	0.6962	22,66 Hz
	L49	49	132.26	0.6965	22,66 Hz
	L49	49	132.35	0.6969	22,66 Hz
	L49	49	132.44	0.6973	22,66 Hz
	L49	49	132.53	0.6976	22,66 Hz
	L49	49	132.62	0.6979	22,66 Hz
	L49	49	132.72	0.6983	22,66 Hz
	L49	49	132.81	0.6986	22,66 Hz
	L49	49	132.9	0.6988	22,66 Hz
	L49	49	132.99	0.6991	22,66 Hz
	L49	49	133.08	0.6994	22,66 Hz
	L49	49	133.17	0.6996	22,66 Hz
	L49	49	133.27	0.6999	22,66 Hz
	L49	49	133.36	0.7001	22,66 Hz
	L49	49	133.45	0.7004	22,66 Hz
	L49	49	133.54	0.7006	22,66 Hz
	L49	49	133.63	0.7008	22,66 Hz
	L49	49	133.72	0.701	22,66 Hz
	L49	49	133.82	0.7012	22,66 Hz
	L49	49	133.91	0.7014	22,66 Hz
	L49	49	134	0.7016	22,66 Hz
	L49	49	134.09	0.7018	22,66 Hz
	L49	49	134.18	0.7019	22,66 Hz
	L49	49	134.27	0.7021	22,66 Hz
	L49	49	134.37	0.7023	22,66 Hz
	L49	49	134.46	0.7024	22,66 Hz
	L49	49	134.55	0.7026	22,66 Hz
	L49	49	134.64	0.7027	22,66 Hz
	L49	49	134.73	0.7029	22,66 Hz
	L49	49	134.82	0.703	22,66 Hz
	L49	49	134.92	0.7031	22,66 Hz

## Sheet: DHexchange
Figure 2b	and	Figure S6
		Relative Intensity
	Time	L66	R46	D48	I102	F103	F104	Q105	D78	L49	L132	D111	K140	F65	V133	K69	V47	A54	D44	A51	V64	L74	A139	A83	K98	A138	Q57	T101	V118	V130	L115	R59	A106	V89	K55	Y127	Q79	I45	E136	A70	K129	K124	V68	N82	V76	A125	Y75	M135	L86
	2.833	0.10852	0.975134	0.988142	0.133365	0.0160494	0.0419731	0.0932479	1	0.983671	0.83167	0.881756	0.898392	0.768344	0.601757	0.146918	1	0.977422	0.972952	0.994629	0.691037	0.602119	1	0.993049	1	0.978474	0.956206	0.690036	0.308242	0.493583	0.546627	0.935541	0.8036	0.288584	1	0.0442233	0.276679	0.964972	0.991473	0.96768	0.529241	0.223105	0.106691	0.974754	0.118046	0.0773982	-0.0332894	0.95511	0.970403
	5.483	0.17934	0.94627	0.990119	0.230549	0.0805425	0.0987962	0.202236	0.9867	0.98918	0.933217	0.983688	0.93316	0.916481	0.799133	0.203526	0.9978	0.984654	0.951936	0.967277	0.880312	0.609526	0.9948	0.963456	0.9997	0.976125	0.958501	0.692382	0.320048	0.643485	0.583907	0.976331	0.96866	0.454923	0.9946	0.0355865	0.411394	1	1	1	0.746864	0.270827	0.11577	0.940832	0.18061	0.122583	0.0550473	0.990162	0.996798
	8.133	0.261934	0.9608	0.980632	0.235883	0.090315	0.146008	0.223124	0.9804	1	0.964488	0.964906	0.957506	0.944449	0.88699	0.308852	0.9769	0.973023	0.977719	0.998806	0.947619	0.666305	0.9987	1	0.997	0.985323	0.954102	0.694107	0.365606	0.766288	0.603149	0.965198	0.97541	0.584988	0.9862	0.0787617	0.519962	0.947795	0.994547	0.950261	0.859857	0.41348	0.221052	0.963057	0.225916	0.199463	0.0847049	0.964947	0.995827
	10.783	0.312255	0.958849	0.97085	0.326425	0.117087	0.219922	0.272974	0.9467	0.988688	0.95143	0.975223	0.972869	0.982943	0.925021	0.32466	0.9823	0.986023	0.974898	0.983887	0.979753	0.689969	0.9934	0.96137	0.9863	0.977691	0.969975	0.699006	0.391684	0.807206	0.614846	0.969501	1	0.663511	0.9885	0.119067	0.600919	0.959085	0.991572	0.979872	0.946017	0.447146	0.254382	0.96871	0.250717	0.219339	0.104202	0.976027	1
	13.433	0.350964	0.956509	1	0.361073	0.134279	0.255129	0.35326	0.9702	0.978064	0.944278	0.97487	0.982481	0.991395	0.967686	0.377889	0.956	1	0.989687	0.977919	0.986525	0.730672	0.9928	0.980238	0.9712	0.973679	0.962421	0.721847	0.439245	0.831046	0.590849	0.962765	0.968258	0.717246	0.9818	0.124763	0.668539	0.912767	0.984037	0.913006	0.924636	0.524051	0.328735	1	0.295952	0.31354	0.0857302	0.967717	0.959049
	16.083	0.381144	0.973184	0.909585	0.309074	0.137985	0.22506	0.334863	0.9472	0.993114	0.957252	0.951503	0.981583	0.928928	0.942713	0.547403	0.9336	0.972925	0.950088	0.987667	0.978647	0.764752	0.9862	0.973883	0.946	0.993444	0.946357	0.680099	0.443222	0.851135	0.60457	0.936477	0.908791	0.819953	0.9686	0.164816	0.735716	0.922416	0.984037	0.950842	0.955703	0.636116	0.390573	0.954576	0.359532	0.309918	0.117874	0.954346	0.949151
	18.733	0.465746	0.953681	0.9917	0.450081	0.187652	0.303486	0.427989	0.9392	0.948849	0.946856	0.992858	0.989579	1	0.983692	0.48843	0.9505	0.999414	0.998638	0.971355	0.956119	0.766378	0.9899	0.956306	0.9516	0.975245	0.978007	0.730472	0.532889	0.874729	0.63939	0.998035	0.96199	0.850485	0.9783	0.217972	0.773566	0.945383	0.982253	0.909619	0.956973	0.632903	0.419497	0.975436	0.376731	0.370234	0.13101	0.96256	0.966036
	21.383	0.492821	0.98469	0.94249	0.422208	0.171769	0.300204	0.401283	0.9416	0.969703	0.944029	0.937043	0.995778	0.96481	0.975749	0.581753	0.9481	0.986707	0.966433	0.995226	0.98072	0.807924	0.9833	0.981728	0.9499	0.98953	0.954198	0.701283	0.478978	0.892251	0.630917	0.944897	0.933783	0.881738	0.9641	0.208562	0.801262	0.923574	0.98374	0.921811	0.960677	0.71543	0.47441	0.949118	0.420679	0.413322	0.17404	0.938395	0.977001
	24.033	0.523576	0.944807	0.971739	0.475808	0.229024	0.391176	0.466874	0.946	0.97472	0.960828	0.973635	0.99461	0.961583	0.986039	0.593741	0.9608	0.993549	0.975092	0.99453	0.975399	0.817317	0.9825	0.968024	0.9594	0.981115	0.952955	0.723848	0.538407	0.906466	0.638133	0.978202	0.958213	0.894061	0.97	0.229882	0.847467	0.925794	0.988102	0.931875	0.979201	0.718955	0.497445	0.95214	0.433558	0.434243	0.170545	0.931041	0.9836
	26.683	0.544509	0.9647	0.92668	0.460377	0.268258	0.384423	0.509926	0.928	0.965473	0.954757	0.92655	0.997664	0.930234	0.973523	0.662396	0.951	0.97185	0.947071	0.985279	0.994472	0.838451	0.9872	0.993545	0.9654	0.990411	0.957736	0.710116	0.541644	0.925913	0.67339	0.956872	0.931453	0.949584	0.9582	0.248195	0.862712	0.91653	0.995836	0.918715	0.972056	0.796908	0.57917	0.948923	0.490338	0.478483	0.186677	0.965521	0.969626
	29.333	0.618401	0.982935	0.942292	0.533035	0.278397	0.399176	0.522561	0.9332	0.964489	0.97189	0.95406	0.998652	0.955513	1	0.697671	0.9653	0.979572	0.968184	0.987766	0.987147	0.857237	0.9842	0.988977	0.9682	0.988454	0.938707	0.719707	0.538931	0.922458	0.649393	0.958836	0.892559	0.934492	0.9585	0.257128	0.876159	0.913249	0.989689	0.909328	0.960942	0.810205	0.602791	0.948143	0.51665	0.496022	0.212336	0.911748	0.953906
	31.983	0.636795	0.968503	0.948913	0.561601	0.31319	0.470061	0.592134	0.9491	0.969211	0.943446	0.972666	0.99452	0.979562	0.985799	0.682994	0.9273	0.976053	0.982876	0.966382	0.994541	0.871447	0.9861	0.962463	0.9767	0.983855	0.972939	0.716257	0.614635	0.916535	0.682464	0.990832	0.99341	0.965687	0.986	0.318894	0.90972	0.950207	0.996827	0.924424	0.959407	0.7837	0.575969	0.95984	0.531807	0.500519	0.255	0.956829	0.976128
	34.633	0.646811	0.949098	0.960672	0.59865	0.311256	0.487026	0.644959	0.9417	0.960161	0.987442	0.975664	0.995778	0.955974	0.992237	0.684889	0.9425	0.979181	0.980249	0.974339	0.990187	0.864945	0.9779	0.938133	0.9648	0.974168	0.973704	0.708046	0.644257	0.909082	0.694709	0.989335	0.987785	0.961878	0.9633	0.298154	0.918961	0.950786	0.980964	0.946391	0.945329	0.800946	0.563646	0.942392	0.572226	0.526493	0.274318	0.995798	0.967006
	37.283	0.709818	0.997562	0.957609	0.579552	0.337653	0.500101	0.613226	0.9198	0.965473	0.950183	1	0.995778	0.957895	0.998917	0.733534	0.9551	0.985534	0.962833	0.973344	0.982655	0.903962	0.978	0.969017	0.9715	0.991781	0.956971	0.708805	0.663492	0.93228	0.706242	0.957807	0.948329	0.971863	0.9558	0.342222	0.924273	0.926566	0.995638	0.920263	0.956602	0.836197	0.614687	0.958768	0.606353	0.54277	0.291152	0.970487	0.970403
	39.933	0.708809	0.940322	0.948913	0.633925	0.359804	0.53658	0.655626	0.9099	0.963703	0.963656	0.954766	0.992004	0.924779	0.971958	0.710659	0.9458	0.974489	0.956217	0.963796	1	0.9148	0.9798	0.9714	0.9616	0.978376	0.950373	0.718879	0.684236	0.913574	0.724664	0.983441	0.961427	0.970074	0.9612	0.368416	0.941731	0.939979	0.988796	0.906135	0.952474	0.837022	0.678381	0.949215	0.605255	0.594364	0.295367	0.975836	0.983115
	42.583	0.738934	0.888347	0.993676	0.738791	0.371316	0.548924	0.715426	0.9157	0.950816	0.949601	0.964201	0.991286	0.982943	0.966061	0.697084	0.9094	0.99394	0.974995	0.952556	0.945132	0.910826	0.9806	0.944687	0.9439	0.967417	0.986422	0.743583	0.709851	0.901728	0.711326	0.984844	0.9599	0.957405	0.9667	0.393212	0.94104	0.955032	0.982054	0.934391	0.942842	0.817545	0.624737	0.935666	0.612976	0.603659	0.311289	0.962369	0.963125
	45.233	0.723122	0.984008	0.940217	0.601144	0.399446	0.535652	0.700814	0.9098	0.964981	0.962492	0.96667	0.997934	0.947983	0.967385	0.820245	0.9353	0.963444	0.953396	0.978417	0.98763	0.916305	0.9797	0.964945	0.9526	0.986497	0.97074	0.707287	0.72101	0.926308	0.735104	0.966695	0.965284	0.977866	0.9559	0.391465	0.946407	0.944128	0.991176	0.937778	0.962371	0.922114	0.681422	0.950093	0.646902	0.621074	0.347541	0.96256	0.967783
	47.883	0.776471	0.996002	0.947332	0.663853	0.396933	0.586297	0.684822	0.9127	0.916388	0.941118	0.968169	0.999102	0.96773	0.950054	0.808889	0.9333	0.989053	1	0.971951	0.988183	0.949302	0.977	0.98143	0.9445	0.984344	0.948939	0.744273	0.714999	0.949753	0.710943	0.966227	0.895371	0.984676	0.9553	0.406974	0.962648	0.928496	0.981559	0.851848	0.938873	0.905404	0.717579	0.943659	0.658671	0.680709	0.334022	0.922159	0.953615
	50.533	0.757263	0.942955	0.964229	0.72272	0.406665	0.610914	0.743969	0.9415	0.949144	0.991267	0.974341	0.995418	0.961045	0.980503	0.799192	0.9439	0.978203	0.970422	0.957231	0.98687	0.954901	0.9785	0.955909	0.9771	0.980431	0.965672	0.733301	0.731798	0.950592	0.738712	0.960988	0.939248	0.968112	0.9837	0.451388	0.963036	0.934189	0.986119	0.888039	0.931199	0.909063	0.763222	0.963252	0.682528	0.677373	0.407808	0.942025	0.963513
	53.183	0.801897	0.971526	0.958893	0.678856	0.451639	0.60861	0.75929	0.9247	0.956522	0.95168	0.97293	0.999371	0.97257	0.978036	0.836803	0.9562	0.974587	0.958455	0.971454	0.986663	0.952192	0.9776	0.970209	0.9468	0.98454	0.956588	0.7382	0.752543	0.943633	0.763474	0.952475	0.934426	0.958704	0.9396	0.441512	0.970589	0.927531	0.988003	0.871105	0.943424	0.971866	0.784154	0.954869	0.688891	0.688364	0.382915	0.929131	0.940029
	55.833	0.799488	0.955339	0.946937	0.713825	0.475968	0.645034	0.772867	0.9289	0.958981	0.952844	0.973283	1	0.964964	0.974245	0.835481	0.9432	0.974001	0.972271	0.981599	0.988943	0.966402	0.9771	0.96862	0.9732	0.98728	0.955919	0.735095	0.782627	0.94689	0.738876	0.950136	0.927837	0.967765	0.9475	0.453125	0.977561	0.959954	0.996827	0.89133	0.945435	0.915711	0.766454	0.936641	0.717588	0.695531	0.384539	0.964756	0.969044
	58.483	0.803449	0.936909	0.931423	0.703409	0.473694	0.624316	0.7278	0.9105	0.939799	0.964571	0.901508	0.992094	0.89028	0.957817	0.91539	0.9192	0.954941	0.939677	0.989755	0.970216	0.948218	0.9721	0.964548	0.9575	0.988454	0.959266	0.70777	0.758954	0.927246	0.72614	0.962298	0.90839	0.99873	0.9533	0.489424	0.96702	0.928689	0.992961	0.942326	0.931305	0.972157	0.826692	0.947656	0.744573	0.691452	0.406493	0.954346	0.934013
	61.133	0.85505	0.967723	0.927174	0.748886	0.463601	0.669336	0.773902	0.8938	0.977179	0.989937	0.906357	0.994071	0.931617	0.937538	0.901477	0.9303	0.973121	0.960887	0.991446	0.970147	0.957611	0.9749	0.983118	0.9286	0.990802	0.947696	0.747102	0.763393	0.955084	0.767902	0.955468	0.891353	1	0.9427	0.496402	0.962261	0.93332	0.985326	0.882814	0.940937	0.975146	0.837254	0.932352	0.741421	0.732713	0.409193	0.928367	0.952741
	63.783	0.846336	0.906777	0.937747	0.773292	0.465899	0.664446	0.809662	0.9013	0.944127	0.966401	0.928666	0.995957	0.941068	0.962932	0.8522	0.9575	0.979767	0.951839	0.966083	0.96759	0.962669	0.976	0.969414	0.9431	0.982975	0.95219	0.752001	0.776863	0.951283	0.771182	0.974927	0.92631	0.977721	0.9488	0.507502	0.959301	0.921548	0.974916	0.884459	0.930828	0.935991	0.801812	0.934984	0.757947	0.773278	0.4543	0.931996	0.957302
	66.433	0.84562	0.990151	0.915415	0.720693	0.478186	0.668136	0.778546	0.9057	0.94639	0.975632	0.877965	0.993891	0.871302	0.997051	0.909542	0.9338	0.943701	0.932574	0.977124	0.992468	0.95448	0.9786	0.957895	0.9564	0.989628	0.955823	0.692796	0.756149	0.914363	0.750355	0.950323	0.906059	0.972354	0.954	0.515498	0.968127	0.935926	0.991473	0.942036	0.948875	0.976529	0.834331	0.916074	0.775737	0.728928	0.478731	1	0.931393
	69.083	0.86664	0.950268	0.932312	0.771665	0.557546	0.698713	0.830261	0.9068	0.948751	0.957418	0.936249	0.98904	0.91287	0.97593	0.868552	0.9332	0.942137	0.930726	0.975035	0.95992	0.956346	0.9711	0.92999	0.971	0.978278	0.970644	0.690657	0.80778	0.909526	0.757243	0.950884	0.934266	0.963004	0.9775	0.519328	0.974767	0.948857	0.996629	0.952777	0.925218	0.949021	0.790438	0.935569	0.782489	0.718928	0.46502	0.998949	0.918777
	71.733	0.859347	0.98001	0.958103	0.788909	0.539543	0.729257	0.848286	0.9053	0.932127	0.957585	0.954501	0.995957	0.953899	0.961608	0.892279	0.9194	0.981038	0.972952	0.96658	0.970976	0.982539	0.9766	0.963952	0.9382	0.98728	0.951807	0.741858	0.822021	0.951481	0.777796	0.955	0.918595	0.962109	0.9412	0.54423	0.979858	0.941909	0.986516	0.926069	0.938185	0.974075	0.838364	0.965494	0.815259	0.769996	0.478102	0.961605	0.952062
	74.383	0.871534	0.955241	0.924704	0.745766	0.53643	0.711225	0.810054	0.9203	0.94275	0.991933	0.911913	0.99461	0.919324	0.97936	0.946536	0.9491	0.970873	0.942109	0.974836	0.976988	0.97447	0.9795	0.991559	0.9465	0.996477	0.954676	0.745722	0.810308	0.959576	0.798349	0.962672	0.901318	0.979943	0.9555	0.59862	0.971502	0.923767	0.980865	0.88504	0.943265	0.965218	0.898164	0.941222	0.805213	0.778076	0.457636	0.946609	0.946531
	77.033	0.888713	0.953876	0.900988	0.780374	0.532647	0.73345	0.818819	0.9131	0.921011	0.986943	0.898598	0.992813	0.9267	0.940667	0.944597	0.9311	0.968527	0.969644	0.99453	0.986317	0.977962	0.9741	0.981927	0.9283	0.992857	0.935934	0.742617	0.790457	0.934798	0.795288	0.970063	0.887335	0.986148	0.9388	0.581064	0.971419	0.92396	0.962324	0.865686	0.939614	0.963924	0.862198	0.930208	0.809404	0.827603	0.459334	0.903916	0.95837
	79.683	0.926272	0.947148	0.947431	0.854578	0.604162	0.777618	0.888028	0.9144	0.944423	0.950599	0.963054	0.990387	0.959662	0.977976	0.848733	0.9499	0.973707	0.964974	0.957828	0.956672	0.98302	0.9761	0.944489	0.9521	0.975832	0.992637	0.746067	0.862955	0.946989	0.811195	0.991112	0.969865	0.949815	0.9417	0.598549	0.97698	0.956769	0.980567	0.928101	0.949352	0.926175	0.841308	0.926504	0.827748	0.799786	0.536345	0.972397	0.954779
	82.333	0.896939	0.960215	0.933893	0.767184	0.554153	0.741924	0.857461	0.9103	0.949144	0.975466	0.93572	0.990657	0.892048	0.964195	0.958393	0.9299	0.96882	0.947266	0.965089	0.981411	0.981033	0.9791	0.955611	0.9509	0.98591	0.970644	0.727643	0.844307	0.952665	0.78195	0.959023	0.89963	0.955125	0.9471	0.603449	0.979387	0.932741	0.988301	0.943294	0.94697	0.971889	0.881958	0.934107	0.834134	0.806218	0.522331	0.965138	0.937021
	84.983	0.923211	0.901024	0.949802	0.896802	0.597304	0.793895	0.901465	0.9103	0.934979	0.950017	0.955824	0.996137	0.979716	0.968528	0.892941	0.9354	0.993451	0.984822	0.943505	0.968696	0.991631	0.9762	0.953426	0.948	0.97407	0.956015	0.781742	0.882806	0.938845	0.790642	0.981851	0.900916	0.946612	0.9355	0.618963	0.963949	0.930426	0.965398	0.871879	0.940831	0.932198	0.840551	0.930403	0.82227	0.846396	0.514231	0.90659	0.926055
	87.633	0.910417	0.959824	0.953656	0.885146	0.610113	0.793832	0.897754	0.9024	0.944718	0.947438	0.965611	0.99416	0.984787	0.975087	0.877499	0.9361	0.981918	0.989006	0.947285	0.961095	0.989282	0.9779	0.958788	0.9511	0.973875	0.968828	0.776773	0.86314	0.960168	0.815076	0.989709	0.940775	0.966669	0.9524	0.660825	1	0.9394	0.979377	0.860654	0.926859	0.925818	0.855488	0.948436	0.84333	0.855645	0.528399	0.926839	0.955361
	90.283	0.925783	0.977962	0.930138	0.811848	0.625442	0.77084	0.866077	0.9042	0.955636	0.977046	0.914911	0.99461	0.903419	0.973824	0.949886	0.9471	0.951422	0.94892	0.981003	0.955083	0.98874	0.9808	0.957895	0.9435	0.985225	0.964047	0.734681	0.853215	0.945163	0.798131	0.962111	0.925104	0.938705	0.957	0.635436	0.979664	0.94905	0.999802	0.925392	0.936544	0.988354	0.874511	0.919095	0.867812	0.823749	0.574022	0.97937	0.922271
	92.933	0.944091	0.932033	0.961364	0.90383	0.645893	0.824393	0.918501	0.9128	0.93675	0.936627	0.973547	0.995688	0.983557	0.946444	0.86482	0.9753	0.971948	0.980541	0.939626	0.950729	0.983502	0.9771	0.947368	0.9601	0.973288	0.988812	0.776842	0.919056	0.97305	0.839784	0.997193	0.944311	0.948834	0.9469	0.674605	0.981795	0.965937	0.988301	0.926263	0.933951	0.918901	0.858336	0.942295	0.861946	0.861829	0.59617	0.970869	0.951092
	95.583	0.924459	0.946953	0.918972	0.815422	0.608946	0.768556	0.866105	0.9011	0.963703	0.956337	0.930253	0.991914	0.910718	0.948189	0.994535	0.9178	0.970677	0.95719	0.97215	0.966554	0.980371	0.9765	0.967527	0.9413	0.997456	0.959361	0.746412	0.893502	0.947828	0.789658	0.946206	0.872951	0.959454	0.9411	0.645081	0.97236	0.94326	0.987507	0.914747	0.948981	0.990674	0.913378	0.938688	0.894715	0.852634	0.542877	0.963992	0.907812
	98.233	0.934747	0.951731	0.932609	0.83312	0.633232	0.795847	0.855149	0.8951	0.959768	0.973387	0.914117	0.993621	0.919554	0.958358	0.966752	0.9341	0.967159	0.965655	0.981301	0.972289	0.981876	0.9786	0.981231	0.9396	0.995303	0.957544	0.762007	0.894119	0.965597	0.821362	0.955188	0.896175	0.966467	0.9293	0.685537	0.976067	0.951944	0.98374	0.881653	0.951786	0.988599	0.922255	0.941027	0.86956	0.881674	0.569961	0.927985	0.945657
	100.883	0.940878	0.97884	0.912055	0.849017	0.672303	0.838656	0.882759	0.9226	0.948652	0.991683	0.941451	0.997574	0.924472	0.970394	0.944098	0.9276	0.96149	0.972465	1	0.974224	0.992293	0.9809	0.968024	0.9513	0.988063	0.969306	0.758073	0.881635	0.960908	0.825517	0.955936	0.924622	0.958242	0.9442	0.687244	0.972083	0.934864	0.99881	0.915909	0.945012	0.991277	0.93303	0.929818	0.90024	0.859615	0.615534	0.953009	0.955556
	103.533	0.950558	0.983618	0.90247	0.826998	0.651461	0.82833	0.881846	0.9054	0.936553	0.985778	0.899303	0.998293	0.920246	0.953905	0.988805	0.9618	0.969113	0.950477	0.986771	0.959574	1	0.9789	0.98997	0.9227	0.995793	0.980207	0.766216	0.88931	0.980849	0.827375	0.936664	0.886933	0.951316	0.9324	0.685059	0.963976	0.915275	0.98483	0.88533	0.948558	1	0.979099	0.938688	0.91156	0.900567	0.599382	0.9383	0.949151
	106.183	0.949506	0.988591	0.954941	0.880745	0.701715	0.859403	0.928041	0.9208	0.928487	0.982784	0.96182	0.995867	0.932386	0.953665	0.939264	0.9075	0.969113	0.954077	0.961011	0.954599	0.995544	0.9785	0.945184	0.9576	0.987378	0.983745	0.757797	0.928488	0.967177	0.827156	0.964637	0.913693	0.957607	0.9596	0.726943	0.984727	0.944707	0.992762	0.92965	0.941201	0.951497	0.908492	0.943952	0.88729	0.846295	0.652658	0.987775	0.925861
	108.833	0.962051	1	0.926482	0.849644	0.694915	0.845778	0.882993	0.9107	0.960063	0.972222	0.9299	0.997035	0.939301	0.981045	0.975024	0.9481	0.98182	0.966822	0.968172	0.987769	0.989583	0.9789	0.990864	0.9291	0.990117	0.940237	0.777808	0.899513	0.973198	0.837433	0.964543	0.894005	0.959165	0.9257	0.689327	0.96832	0.913828	0.971346	0.843042	0.941731	0.940944	0.909665	0.934886	0.893204	0.917718	0.612112	0.910793	0.941582
	111.483	0.943222	0.992296	0.934881	0.897082	0.684653	0.849757	0.881501	0.9031	0.961145	0.985363	0.935191	0.996227	0.954668	0.944277	0.958878	0.9426	0.970482	0.979276	0.964989	0.982033	0.989403	0.9795	0.972393	0.9164	0.980235	0.959457	0.787469	0.914185	0.968707	0.849186	0.973244	0.869736	0.940292	0.9266	0.680208	0.967435	0.929171	0.967678	0.846042	0.925536	0.955201	0.923353	0.93167	0.895081	0.933623	0.629462	0.937345	0.93081
	114.133	0.929983	0.961775	0.937352	0.912526	0.697731	0.873334	0.941133	0.9155	0.935078	0.984281	0.94198	0.998024	0.956665	0.955951	0.951341	0.9149	0.979376	0.967698	0.968172	0.957916	0.98025	0.9798	0.964548	0.932	0.978474	0.959361	0.781949	0.895444	0.982083	0.880343	0.973056	0.928239	0.931635	0.9286	0.717585	0.975846	0.930812	0.984632	0.870234	0.941731	0.976172	0.935495	0.94054	0.90181	0.904452	0.638194	0.941452	0.947598
	116.783	0.928507	0.912921	0.9417	0.948454	0.711702	0.873124	0.939482	0.9255	0.935176	0.939288	0.914911	0.990118	0.952286	0.949332	0.899126	0.9126	0.969993	0.947071	0.946191	0.954944	0.970918	0.9797	0.942502	0.9313	0.97319	0.990629	0.788573	0.904784	0.966732	0.907292	0.992329	0.969785	0.955414	0.9394	0.758253	0.971336	0.933513	0.982947	0.882524	0.94009	0.918678	0.899113	0.925041	0.920862	0.903051	0.648424	0.963133	0.968559
	119.433	0.919956	0.905022	0.916008	0.935358	0.698518	0.873216	0.933402	0.9126	0.957997	0.940868	0.897981	0.990387	0.909489	0.944999	0.888651	0.9203	0.957482	0.962347	0.978019	0.967038	0.978023	0.9805	0.963357	0.9467	0.974658	0.967871	0.771943	0.921337	0.967226	0.880999	0.987557	0.922935	0.951114	0.9463	0.741771	0.980937	0.960147	0.961134	0.921521	0.956232	0.964192	0.935079	0.922702	0.912717	0.928755	0.685452	0.95979	0.94886
	122.083	0.951882	0.963627	0.900494	0.851578	0.680552	0.843814	0.870273	0.8924	0.953276	0.986943	0.862446	0.989938	0.874145	0.927007	0.978638	0.9219	0.945753	0.925083	0.994927	0.983277	0.984044	0.9757	0.980338	0.9271	1	0.960987	0.751725	0.873744	0.943238	0.84607	0.941061	0.893844	0.968198	0.9279	0.757581	0.965692	0.936698	0.979477	0.922295	0.956444	0.98677	0.971226	0.935861	0.93282	0.90511	0.663348	0.953295	0.957205
	124.733	0.95797	0.954461	0.9333	0.969206	0.758227	0.891311	0.953544	0.8943	0.942554	0.945858	0.932193	0.991914	0.945909	0.963112	0.901241	0.9352	0.97664	0.968087	0.970857	0.949969	0.992895	0.9802	0.944687	0.9493	0.975734	0.982023	0.795749	0.948924	0.970484	0.890729	0.985873	0.9554	0.941389	0.9305	0.774324	0.986055	0.955129	0.992167	0.913006	0.956232	0.942684	0.93254	0.943562	0.932254	0.9035	0.665358	0.967144	0.945754
	127.383	0.964449	0.923647	0.95415	0.935118	0.734836	0.883999	0.950989	0.9086	0.908322	0.932053	0.948505	0.995867	0.972647	0.932844	0.875296	0.9282	0.971557	0.989395	0.960513	0.972013	0.959658	0.9817	0.942602	0.9287	0.972211	0.978103	0.798096	0.960853	0.962833	0.877064	0.978202	0.923819	0.94387	0.9311	0.79728	0.984395	0.963814	0.985425	0.868492	0.93358	0.943711	0.937319	0.934984	0.933021	0.92237	0.698045	0.948424	0.946531
	130.033	0.977884	0.922379	0.966601	0.955603	0.755121	0.916683	0.973266	0.908	0.941865	0.954341	0.956353	0.995149	0.980407	0.95222	0.911085	0.9368	0.99091	0.987644	0.961607	0.968558	0.971219	0.9816	0.956107	0.9337	0.979746	0.960891	0.817209	0.937458	0.981441	0.877446	0.995135	0.909032	0.960579	0.9298	0.808619	0.970146	0.935733	0.975411	0.854074	0.920561	0.926822	0.944617	0.941417	0.905481	0.92374	0.672622	0.947182	0.941388
	132.683	0.950569	0.982545	0.937253	0.93225	0.758618	0.911777	0.943958	0.9138	0.96085	0.990103	0.94154	0.997574	0.982482	0.95198	0.935811	0.9392	0.973414	0.977914	0.959618	0.96842	0.991329	0.9817	0.974379	0.9306	0.983072	0.973704	0.799683	0.938876	0.965153	0.871597	0.965291	0.912086	0.947535	0.9391	0.794653	0.98185	0.941619	0.98374	0.888814	0.942207	0.960957	0.939058	0.938298	0.94106	0.950899	0.688072	0.939924	0.944493
	135.333	0.981845	0.961092	0.957312	0.93181	0.746241	0.929439	0.948798	0.9168	0.909502	0.957418	0.961908	0.99416	0.960661	0.940246	0.932682	0.9142	0.983677	0.970422	0.944699	0.943888	0.986211	0.9831	0.958689	0.9334	0.984247	0.990247	0.797681	0.973029	0.978134	0.897835	1	0.956525	0.958386	0.9321	0.809941	0.969538	0.943839	0.981559	0.886781	0.944059	0.944246	0.940595	0.9498	0.942854	0.932354	0.732496	0.96724	0.953906
	137.983	0.981063	0.978547	0.929348	0.902323	0.765933	0.918463	0.938027	0.9094	0.93252	0.959415	0.918349	0.991196	0.945832	0.973222	0.942599	0.9525	0.974098	0.961374	0.968371	0.974017	0.973145	0.9816	0.94717	0.9376	0.981605	0.985179	0.796301	0.935978	0.976999	0.872909	0.968472	0.92197	0.923843	0.9215	0.793499	0.964032	0.941812	0.983046	0.884846	0.953797	0.96495	0.959362	0.938298	0.944105	0.940187	0.715735	0.948711	0.948083
	140.633	0.987976	0.94666	0.935277	0.943253	0.781673	0.93375	0.949087	0.9121	0.939504	0.957086	0.911913	0.992364	0.929773	0.956613	0.892059	0.9474	0.962565	0.932574	0.952258	0.975537	0.966522	0.9864	0.951142	0.9482	0.977495	0.978103	0.779603	0.936286	0.937463	0.892588	0.968753	0.947846	0.942947	0.9443	0.828842	0.967518	0.944225	0.984136	0.92394	0.931146	0.905404	0.919022	0.915099	0.936834	0.903941	0.750476	0.970774	0.949054
	143.283	0.987292	0.94237	0.971937	0.97122	0.785743	0.917271	0.987393	0.9175	0.901535	0.933882	0.955912	0.993172	0.976181	0.938801	0.866378	0.9393	0.977031	0.985892	0.968172	0.965241	0.967726	0.982	0.93863	0.9309	0.967613	0.984414	0.821557	0.973954	0.970188	0.91336	0.981196	0.921086	0.936685	0.924	0.808049	0.992253	0.945962	0.979278	0.883685	0.949563	0.916113	0.93334	0.933717	0.94054	0.939985	0.739011	0.92999	0.956041
	145.933	0.973521	0.951731	0.956126	0.937398	0.807681	0.935937	0.929784	0.9054	0.93675	0.952096	0.945772	0.991825	0.969727	0.948068	0.927217	0.934	0.991594	0.989492	0.941914	0.961924	0.964415	0.9845	0.96435	0.9314	0.977202	0.961656	0.82135	0.943592	0.961846	0.902318	0.981476	0.884764	0.947189	0.9102	0.827281	0.961044	0.939593	0.98027	0.854848	0.941307	0.923096	0.929563	0.955454	0.943279	0.946936	0.713615	0.939733	0.942067
	148.583	0.9758	0.931253	0.935277	0.885799	0.839998	0.903302	0.938307	0.8948	0.921798	0.977628	0.904329	0.991106	0.918248	0.957937	0.966326	0.9307	0.960903	0.955147	0.983489	0.950107	0.981936	0.9839	0.963158	0.9218	0.988845	0.98537	0.793817	0.948123	0.961204	0.880835	0.933764	0.899952	0.929499	0.9191	0.803896	0.969455	0.956576	0.990383	0.920941	0.949669	0.94409	0.943827	0.92007	0.963807	0.92261	0.754294	0.957689	0.91441
	151.233	0.984362	0.995514	0.934091	0.883239	0.777754	0.93077	0.944191	0.9089	0.969506	0.974218	0.910943	0.993082	0.940684	0.944518	0.986645	0.9542	0.979474	0.97626	0.988462	0.965448	0.989102	0.9846	0.975074	0.9327	0.98728	0.959552	0.807963	0.915819	0.974432	0.892588	0.957807	0.898425	0.957549	0.9251	0.844015	0.961431	0.933996	0.971148	0.866557	0.952633	0.977288	0.985917	0.934009	0.952262	0.964025	0.748529	0.940019	0.954973
	153.883	0.981508	0.971136	0.930632	0.928236	0.795224	0.934031	0.950961	0.9153	0.925634	0.968812	0.927872	0.992543	0.951671	0.970815	0.957688	0.9386	0.978399	0.956023	0.952556	0.951904	0.961163	0.9832	0.970606	0.9194	0.982192	0.962708	0.818935	0.936595	0.956861	0.907839	0.973805	0.906059	0.929441	0.9161	0.831978	0.972304	0.964682	0.980964	0.878556	0.933951	0.950917	0.957943	0.92894	0.946124	0.968956	0.745563	0.92235	0.939641
	156.533	0.980618	0.956412	0.946838	0.941666	0.80868	0.960688	0.9547	0.9085	0.966358	0.956337	0.921876	0.993352	0.950519	0.945782	0.95137	0.911	0.97488	0.989298	0.984285	0.95453	0.976999	0.9829	0.959782	0.9372	0.980626	0.971696	0.818797	0.956507	1	0.911501	0.967069	0.916908	0.940609	0.9174	0.83839	0.965249	0.927724	0.986219	0.899071	0.93411	0.953973	0.963672	0.924749	0.954458	0.940349	0.77787	0.954728	0.946822
	159.183	0.983711	0.972209	0.915514	0.918514	0.808757	0.918908	0.972492	0.9076	0.938225	1	0.951415	0.995508	0.950672	0.960344	0.973246	0.9321	0.971166	0.960693	0.970758	0.962822	0.976939	0.9843	0.977358	0.9168	0.982877	0.965577	0.814311	0.945256	0.976061	0.91899	0.958275	0.901479	0.935242	0.9221	0.860462	0.968597	0.927724	0.970157	0.87933	0.940408	0.961336	0.954881	0.939078	0.967396	0.965032	0.763699	0.939637	0.956138
	161.833	0.974791	0.953096	0.942688	0.954056	0.834781	0.950144	0.970888	0.9108	0.930848	0.986361	0.958117	0.993532	0.964656	0.958539	0.943187	0.9265	0.979963	0.966433	0.956933	0.978232	0.959116	0.9835	0.960179	0.911	0.981115	0.967585	0.825352	0.969361	0.96767	0.912157	0.987277	0.917149	0.942168	0.929	0.86461	0.968874	0.957059	0.984236	0.863364	0.939137	0.950225	0.944073	0.944049	0.959003	0.967005	0.756398	0.936008	0.952256
	164.483	0.974552	0.949391	0.925099	0.925049	0.832145	0.944163	0.944695	0.905	0.937734	0.971973	0.919407	0.995598	0.96773	0.969671	0.974319	0.9421	0.973316	0.956314	0.961806	0.966346	0.960501	0.9843	0.966733	0.9192	0.984051	0.967011	0.81369	0.966032	0.985834	0.912376	0.956965	0.882996	0.935906	0.9013	0.828002	0.96868	0.924539	0.974023	0.897716	0.962106	0.980746	0.980668	0.951457	0.971197	0.965333	0.790973	0.949475	0.924891
	167.133	0.964004	0.982838	0.944368	0.960204	0.814958	0.948109	0.9525	0.9089	0.920913	0.963323	0.949299	0.993891	0.97088	0.959682	0.941791	0.9344	0.972437	0.9892	0.961408	0.971253	0.970255	0.9839	0.9571	0.9249	0.977691	0.973991	0.824938	0.953455	0.961106	0.906855	0.980634	0.898827	0.947853	0.9284	0.883799	0.970257	0.935154	0.979675	0.867815	0.942472	0.93965	0.937725	0.940248	0.964693	0.959056	0.783875	0.922445	0.931587
	169.783	0.959869	0.966553	0.937945	0.922688	0.850087	0.961259	0.985854	0.91	0.938422	0.952013	0.934397	0.992633	0.967576	0.932964	0.924484	0.9383	0.964715	0.967114	0.965188	0.970907	0.955263	0.9824	0.946872	0.9219	0.979354	0.990055	0.819004	0.982923	0.983169	0.95135	0.970624	0.936275	0.939138	0.9287	0.876453	0.964972	0.951655	0.995538	0.912328	0.944906	0.941904	0.954304	0.942002	0.979118	0.933298	0.794355	0.963037	0.939059
	172.433	0.985133	0.986738	0.927767	0.926356	0.828539	0.930421	0.960435	0.9168	0.927995	0.969228	0.920818	0.991914	0.942605	0.944157	0.970866	0.9363	0.977226	0.971395	0.974736	0.957017	0.959357	0.9853	0.958491	0.9159	0.986595	0.979059	0.815346	0.941711	0.990079	0.922652	0.97315	0.902443	0.946901	0.9067	0.881751	0.980743	0.931584	0.973329	0.887072	0.953162	0.972937	0.967235	0.947266	0.955816	0.973669	0.802011	0.938395	0.934498
	175.083	0.971079	0.960995	0.919862	0.897735	0.851098	0.941695	0.905195	0.9116	0.962227	0.976131	0.914117	0.986075	0.908183	0.961126	0.966091	0.9247	0.952888	0.954174	0.971554	0.961993	0.964234	0.9804	0.960278	0.9274	0.982975	0.971123	0.791471	0.928549	0.957058	0.927408	0.957526	0.925265	0.937868	0.9244	0.865915	0.975071	0.945093	0.987607	0.90749	0.963059	0.964995	0.928176	0.914027	0.977807	0.94658	0.795137	0.958357	0.948569
	177.733	0.981693	0.94627	0.931423	0.984023	0.854843	0.979395	0.967056	0.9035	0.924257	0.963573	0.926197	0.98895	0.967192	0.917138	0.908837	0.9359	0.968429	0.975092	0.956833	0.970838	0.961886	0.979	0.956604	0.9188	0.97681	0.970358	0.844121	0.928734	0.970286	0.911774	0.971747	0.910961	0.915099	0.9137	0.882609	0.960324	0.933899	0.957466	0.865589	0.926383	0.915421	0.975472	0.944537	0.981101	0.966866	0.789631	0.923687	0.949442
	180.383	0.984221	0.957484	0.900692	0.893721	0.850198	0.931731	0.96092	0.9163	0.925634	0.987691	0.919055	0.987243	0.9267	0.94163	0.993477	0.9437	0.958166	0.949504	0.985478	0.964619	0.958935	0.9866	0.963158	0.9182	0.987965	0.984509	0.806169	0.932402	0.987759	0.909151	0.951913	0.895612	0.932039	0.9177	0.904027	0.963036	0.923381	0.976899	0.874782	0.95385	0.965374	0.954539	0.920168	0.97161	0.938229	0.809751	0.94212	0.918001
	183.033	0.997699	0.990346	0.913834	0.910419	0.883232	0.941523	0.938317	0.9193	0.947275	0.973303	0.90962	0.98877	0.907722	0.95902	0.950253	0.9219	0.953866	0.953785	0.967277	0.964066	0.959899	0.9808	0.949156	0.9369	0.982877	0.968541	0.800235	0.95438	0.975173	0.946212	0.970718	0.915702	0.939715	0.9187	0.885276	0.968044	0.950883	0.983542	0.924618	0.937338	0.932645	0.945769	0.940248	0.983474	0.942331	0.812641	0.982999	0.950412
	185.683	0.980716	0.96665	0.915316	0.925982	0.829942	0.965981	0.924833	0.9254	0.938127	0.97505	0.890662	0.991375	0.943219	0.937297	0.940704	0.9202	0.978106	0.965071	0.950766	0.950107	0.959718	0.9851	0.964052	0.9085	0.978376	0.98231	0.822937	0.952377	0.990474	0.936537	0.977641	0.909756	0.953278	0.9211	0.918934	0.964751	0.940365	0.978287	0.866751	0.94136	0.941926	0.997706	0.927478	0.982411	0.975434	0.819954	0.940019	0.943717
	188.333	0.980911	0.968893	0.905237	0.907191	0.82051	0.95822	0.945916	0.8948	0.926618	0.971307	0.8956	0.992543	0.950519	0.949392	1	0.9379	0.971753	0.971201	0.96111	0.967936	0.966522	0.9851	0.978749	0.9015	0.987084	0.960317	0.837704	0.925313	0.963425	0.902755	0.956684	0.848923	0.92517	0.9222	0.848531	0.960297	0.911898	0.957565	0.852526	0.955914	0.972268	0.997685	0.932839	0.960549	1	0.813413	0.908214	0.929355
	190.983	0.987227	0.976792	0.916601	0.964191	0.870451	0.969481	0.958234	0.9134	0.91383	0.944195	0.9299	0.992274	0.978717	0.9385	0.951796	0.9135	0.978888	0.982292	0.967675	0.964895	0.94611	0.9825	0.971102	0.922	0.980039	0.972079	0.852194	0.953116	0.959822	0.923691	0.968379	0.919077	0.909385	0.9191	0.877369	0.968708	0.941812	0.972933	0.860461	0.950093	0.906564	0.946335	0.931182	0.969674	0.969807	0.831735	0.914613	0.948666
	193.633	0.949202	0.962067	0.958893	0.968913	0.878915	0.967488	0.980203	0.9114	0.933405	0.950765	0.944361	0.990477	0.969266	0.938741	0.91658	0.9165	0.972046	0.979179	0.95922	0.96531	0.970797	0.982	0.947468	0.9257	0.973973	0.976095	0.83584	0.947876	0.986328	0.946212	0.975582	0.938203	0.927768	0.9232	0.914782	0.963368	0.940558	0.974123	0.894039	0.936862	0.92343	0.949119	0.926991	0.964693	0.963367	0.863956	0.949379	0.94362
	196.283	0.961237	0.969381	0.903261	0.888853	0.850581	0.970396	0.95815	0.9159	0.905371	0.975216	0.928754	0.987153	0.933538	0.94879	0.961551	0.9192	0.961001	0.960012	0.965884	0.96379	0.965137	0.9826	0.956902	0.9138	0.980431	0.972174	0.807135	0.972289	0.976259	0.915327	0.965385	0.894809	0.934809	0.9228	0.91043	0.957474	0.944997	0.976304	0.885427	0.937761	0.947883	0.982044	0.936251	0.996577	0.950504	0.839022	0.959408	0.944978
	198.933	0.976158	0.94549	0.898913	0.914459	0.891541	0.955303	0.927295	0.9038	0.943636	0.970642	0.902742	0.991465	0.928544	0.960525	0.981327	0.9258	0.952497	0.940066	0.982793	0.978232	0.957129	0.9812	0.975074	0.9083	0.986888	0.969115	0.823489	0.946982	0.979121	0.945228	0.955468	0.886612	0.957232	0.9124	0.931533	0.975763	0.935154	0.975709	0.905942	0.950886	0.958636	0.971471	0.937128	0.981467	0.965945	0.831859	0.937727	0.945366
	201.583	0.995062	0.94393	0.946146	0.969393	0.936362	0.986308	0.976371	0.9197	0.909404	0.976464	0.936249	0.990926	0.969189	0.962571	0.895585	0.9236	0.972437	0.963612	0.950666	0.940985	0.947134	0.9824	0.949851	0.9369	0.971331	0.990342	0.847019	1	0.996298	0.955559	0.988306	0.922935	0.940061	0.9092	0.917957	0.971447	0.94712	0.982054	0.878363	0.932151	0.919838	0.931025	0.921825	0.976816	0.955117	0.854698	0.968386	0.945366
	204.233	0.961031	0.944807	0.933696	0.981449	0.903516	0.962623	0.968044	0.9168	0.907043	0.926397	0.920995	0.989668	0.991625	0.968769	0.933534	0.9415	0.977422	0.96546	0.950766	0.937945	0.930816	0.9852	0.944588	0.9091	0.976321	0.975904	0.852608	0.967604	0.967275	0.955833	0.977173	0.899068	0.921419	0.9172	0.934143	0.967158	0.943549	0.971842	0.851364	0.970415	0.901187	0.958231	0.929233	0.964185	0.981997	0.836709	0.926934	0.937991
	206.883	0.998557	0.974451	0.914229	0.8906	0.877276	0.966035	0.949879	0.9083	0.923274	0.987275	0.873909	0.987243	0.934076	0.96245	0.967781	0.9349	0.966279	0.945709	0.973841	0.959851	0.936356	0.9873	0.967925	0.9256	0.988258	0.973991	0.833287	0.939862	0.985291	0.955286	0.970156	0.907988	0.92947	0.9154	0.924184	0.964253	0.93004	0.972734	0.861332	0.944589	0.967382	1	0.938201	0.984642	0.963971	0.840111	0.948997	0.942455
	209.533	0.985447	0.950756	0.909684	0.901163	0.864191	0.951941	0.908813	0.8925	0.926815	0.973303	0.901155	0.989309	0.918095	0.933747	0.97949	0.9376	0.958264	0.942499	0.978615	0.961095	0.958996	0.9864	0.973486	0.9326	0.986204	0.96462	0.821833	0.939338	0.977937	0.953099	0.957526	0.891353	0.942254	0.9146	0.917417	0.960601	0.935347	0.972536	0.909135	0.974385	0.944001	0.958007	0.923677	0.980357	0.95812	0.858806	0.948997	0.917031
	212.183	1	0.941297	0.923419	0.956696	0.904259	0.973943	0.948555	0.9142	0.936652	0.955921	0.926991	0.991914	0.961506	0.931219	0.939014	0.9126	0.975955	0.95359	0.957927	0.977403	0.951529	0.9821	0.963952	0.9287	0.981898	0.97074	0.837152	0.956322	0.981046	0.97562	0.994293	0.925747	0.947276	0.9133	0.941983	0.958941	0.942777	0.982054	0.88233	0.944536	0.923185	0.951424	0.930598	0.982954	0.972307	0.864925	0.92063	0.94721
	214.833	0.987965	0.973769	0.919466	0.903417	0.920568	0.956478	0.955446	0.9007	0.935471	0.965153	0.902478	0.987063	0.940069	0.927849	0.937765	0.916	0.967159	0.951547	0.962801	0.966761	0.937319	0.9878	0.960477	0.9397	0.98816	0.968828	0.835771	0.952561	0.968954	0.950968	0.967443	0.909032	0.919427	0.9134	0.932338	0.957225	0.949821	0.979873	0.895587	0.962424	0.957476	0.978929	0.93089	0.979661	0.964296	0.858324	0.946896	0.945172
	217.483	0.983711	0.950561	0.916304	0.939652	0.917824	0.985775	0.954504	0.9009	0.947177	0.958001	0.902742	0.986704	0.95559	0.934288	0.931051	0.9146	0.964226	0.970228	0.956933	0.958607	0.945026	0.9821	0.942205	0.9216	0.978963	0.98231	0.8248	0.96224	0.968559	0.959112	0.963701	0.929283	0.948026	0.9156	0.94614	0.966107	0.931391	0.977593	0.881556	0.95258	0.887667	0.926746	0.917926	0.986212	0.957617	0.886	0.960554	0.939253
	220.133	0.986587	0.980595	0.9167	0.90215	0.940174	0.93618	0.932377	0.9035	0.915503	0.968064	0.894189	0.985446	0.948521	0.957275	0.977389	0.9252	0.965399	0.953298	0.956137	0.948656	0.9375	0.9828	0.94002	0.8975	0.979256	0.986804	0.819763	0.948462	0.970188	0.933475	0.953971	0.884282	0.933193	0.9122	0.947684	0.971751	0.938338	0.976998	0.884072	0.939402	0.93434	0.952725	0.933132	1	0.967826	0.870924	0.979943	0.92392
	222.783	0.978122	0.964408	0.938933	0.911725	0.920839	0.967756	0.965619	0.909	0.926618	0.96166	0.900185	0.990567	0.955129	0.934589	0.952134	0.9247	0.971362	0.968866	0.968072	0.963513	0.95749	0.9836	0.970109	0.9222	0.982094	0.967967	0.84281	0.968713	0.994274	0.959987	0.961456	0.884683	0.926873	0.9063	0.926527	0.965803	0.932645	0.972635	0.881169	0.965546	0.943688	0.959927	0.912272	0.990509	0.976633	0.911097	0.934384	0.945657
	225.433	0.965371	0.947733	0.940217	0.955003	0.899654	0.977633	0.930931	0.8907	0.939209	0.950765	0.890927	0.983829	0.932847	0.933807	0.922456	0.9203	0.975858	0.956996	0.950567	0.950867	0.930455	0.9832	0.943694	0.892	0.971526	0.957449	0.8435	0.927625	0.957947	0.930742	0.970624	0.873112	0.899342	0.8977	0.903204	0.943558	0.933899	0.95816	0.827366	0.959778	0.91261	0.948202	0.902817	0.962721	0.990596	0.856936	0.920535	0.938282
	228.083	0.97669	0.940809	0.932213	0.975234	0.943583	1	0.980427	0.9179	0.910388	0.969395	0.915351	0.988411	0.94199	0.95204	0.932594	0.9197	0.964715	0.962736	0.944798	0.951213	0.924013	0.9838	0.941609	0.9281	0.975049	0.971123	0.837428	0.960422	0.954393	0.961244	0.967163	0.933623	0.919803	0.9159	0.941541	0.968431	0.949532	0.979873	0.896749	0.959513	0.900741	0.925978	0.919973	0.975895	0.941657	0.896976	0.966571	0.94721
	230.733	0.982648	0.957484	0.929348	0.945027	0.897637	0.979387	0.941664	0.9083	0.923667	0.975383	0.896041	0.987153	0.94368	0.922674	0.921986	0.9286	0.981918	0.971395	0.951562	0.951766	0.935995	0.9848	0.9571	0.9027	0.976223	0.970262	0.848054	0.939584	0.976752	0.979556	0.98737	0.899871	0.940061	0.8996	0.959438	0.967822	0.946058	0.961927	0.863654	0.938979	0.926509	0.977382	0.937421	0.982647	0.993429	0.919007	0.92808	0.943911
	233.383	0.977884	0.948025	0.927964	0.943373	0.914726	0.947916	0.965992	0.9102	0.924651	0.960496	0.89754	0.986794	0.949673	0.949332	0.939602	0.9299	0.976542	0.954952	0.95564	0.940571	0.942197	0.9862	0.948361	0.9102	0.977593	0.97227	0.850124	0.979317	0.970632	0.982016	0.978576	0.895773	0.943755	0.9109	0.981121	0.967241	0.939882	0.975312	0.903716	0.947923	0.92381	0.958679	0.934691	0.991005	0.971231	0.905878	0.942502	0.937118
	236.033	0.970092	0.94354	0.933498	0.955109	0.935168	0.99111	0.955605	0.9	0.96203	0.982868	0.918261	0.9832	0.955282	0.950836	0.944465	0.9295	0.974001	0.969741	0.953551	0.944786	0.943521	0.9839	0.951936	0.9209	0.978474	0.970071	0.863373	0.97605	0.980652	0.981579	0.979605	0.916667	0.927335	0.9008	0.949674	0.952024	0.939786	0.968769	0.868783	0.94787	0.907813	0.951178	0.927186	0.963949	0.981262	0.885558	0.946705	0.939253
	238.683	0.947856	0.931546	0.946838	1	0.941031	0.983236	0.958626	0.8979	0.942259	0.957003	0.905123	0.985536	0.979332	0.933747	0.949445	0.9343	0.979279	0.968963	0.943207	0.955774	0.940812	0.9865	0.96137	0.917	0.978571	0.970453	0.869169	0.987948	0.986476	0.974363	0.998316	0.911524	0.941966	0.9152	0.979644	0.971308	0.948085	0.965298	0.846429	0.945382	0.926041	0.962296	0.925919	0.973156	0.973863	0.91635	0.910506	0.933042
	241.333	0.970114	0.932911	0.928458	0.917874	0.93388	0.970606	0.980688	0.9064	0.923274	0.970393	0.899921	0.987423	0.928544	0.949392	0.977624	0.9225	0.959437	0.941039	0.973244	0.982309	0.952553	0.984	0.952234	0.9335	0.979159	0.977147	0.834667	0.949387	0.973495	0.970591	0.968753	0.915622	0.927017	0.9095	0.957493	0.962731	0.94712	0.978386	0.922295	0.947976	0.933403	0.941758	0.921727	0.994416	0.955581	0.917945	0.971347	0.947016
	243.983	0.990439	0.940517	0.922826	0.937145	0.917016	0.985213	0.952649	0.906	0.934684	0.974634	0.912001	0.986434	0.967806	0.974967	0.935503	0.9112	0.968234	0.978498	0.9815	0.961578	0.952794	0.9837	0.961867	0.9121	0.979746	0.962708	0.851849	0.978577	0.97152	0.980485	0.974927	0.892478	0.941677	0.898	0.962419	0.969787	0.930619	0.971545	0.859203	0.959513	0.929856	0.962424	0.934009	0.986614	0.995077	0.885967	0.936294	0.933527
	246.633	0.98739	0.937104	0.924506	0.956616	0.960767	0.990879	1	0.9132	0.92829	0.959747	0.921171	0.984997	0.961429	0.933085	0.926453	0.9302	0.956309	0.946974	0.946389	0.945615	0.921002	0.9883	0.946574	0.9221	0.975538	1	0.85523	0.982029	0.974975	0.980212	0.975115	0.916265	0.927392	0.9252	0.987277	0.970783	0.959761	0.982947	0.898297	0.941731	0.896256	0.937149	0.904182	0.991831	0.976866	0.921833	0.964565	0.940902
	249.283	0.980271	0.955534	0.920751	0.938719	0.945265	0.981599	0.946243	0.9135	0.917273	0.945359	0.928666	0.987872	0.95413	0.93495	0.938309	0.9279	0.958753	0.971006	0.980505	0.950798	0.935453	0.9834	0.942205	0.9158	0.978082	0.988621	0.842327	0.953856	0.971125	0.983711	0.975489	0.912408	0.931952	0.9155	0.967797	0.96121	0.946541	0.974321	0.893555	0.961736	0.91754	0.940115	0.922799	0.990131	0.960032	0.933581	0.969436	0.948569
	251.933	0.948681	0.950561	0.924802	0.939012	0.952161	0.975282	0.969023	0.913	0.930061	0.950349	0.907239	0.982212	0.947676	0.951318	0.900874	0.8926	0.953279	0.974314	0.949871	0.955359	0.931118	0.9851	0.926018	0.9238	0.969667	0.991107	0.844949	0.959189	0.972261	0.976276	0.980821	0.932176	0.925055	0.912	0.959876	0.975431	0.957252	0.981459	0.907393	0.943795	0.876891	0.917037	0.928356	0.970005	0.960333	0.926637	0.958166	0.933527
	254.583	0.985599	0.998635	0.925889	0.908751	0.944467	0.976193	0.95484	0.8963	0.944324	0.975133	0.896217	0.982841	0.921168	0.937778	0.973613	0.9344	0.963347	0.935201	0.962701	0.956396	0.946953	0.9867	0.960675	0.9138	0.977299	0.978485	0.848261	0.93943	0.963771	0.972778	0.951913	0.902523	0.919225	0.8961	0.948524	0.950475	0.938049	0.976006	0.891426	0.950463	0.920307	0.965987	0.915391	0.98234	0.960434	0.92415	0.938873	0.937021
	257.233	0.992794	0.949976	0.917688	0.969193	0.945925	0.98575	0.976184	0.9059	0.945603	0.97006	0.94057	0.989938	0.960046	0.940306	0.932315	0.9553	0.972437	0.963612	0.944599	0.938429	0.937259	0.9858	0.962363	0.9293	0.974364	0.965098	0.862821	0.950465	0.982922	0.991582	0.980447	0.920444	0.935934	0.9179	0.98132	0.970202	0.93004	0.97561	0.894716	0.956391	0.913614	0.953259	0.921922	0.977678	0.96997	0.901453	0.935912	0.954876
	259.883	0.965816	0.976304	0.939229	0.937972	0.950069	0.979165	0.962179	0.8985	0.909896	0.958999	0.9217	0.985895	0.964733	0.954748	0.955263	0.9528	0.966474	0.976357	0.945892	0.952802	0.929492	0.9852	0.947766	0.9074	0.980822	0.977912	0.866133	0.958141	0.976259	0.968842	0.974834	0.898827	0.926902	0.9033	0.983049	0.966522	0.942102	0.966686	0.859977	0.943371	0.909442	0.983026	0.928063	0.992622	0.974126	0.976052	0.942598	0.929646
	262.533	0.986685	0.911848	0.943972	0.961404	0.954879	0.988894	0.970571	0.8939	0.920421	0.969311	0.901772	0.985716	0.945063	0.966121	0.915448	0.9161	0.965888	0.947655	0.947583	0.94679	0.929131	0.9845	0.959186	0.8816	0.970352	0.967967	0.872688	0.945873	0.972409	1	0.982973	0.905818	0.929816	0.9119	0.977994	0.96121	0.94876	0.978584	0.867815	0.941784	0.915622	0.975835	0.952529	0.995408	0.98596	0.904736	0.920535	0.955361
	265.183	0.991807	0.970356	0.905929	0.913726	0.937664	0.984852	0.952966	0.898	0.953767	0.968397	0.849572	0.983649	0.886669	0.925924	0.971336	0.8966	0.946046	0.932574	0.973145	0.957294	0.93479	0.9839	0.946872	0.9036	0.98317	0.963569	0.839705	0.932433	0.964906	0.984694	0.95893	0.907104	0.935242	0.9041	0.953535	0.956561	0.92396	0.981162	0.891717	0.954009	0.932957	0.959724	0.918803	0.995561	0.934668	0.925249	0.945081	0.924212
	1449.23	0.953109	0.987128	0.977372	0.928409	1	0.939286	0.952229	0.8736	0.938324	0.920326	0.888546	0.943671	0.891202	0.974546	0.905767	0.9654	0.991105	0.972563	0.939029	0.966623	0.86657	0.9653	0.939921	0.9179	0.99775	0.987665	1	0.936163	0.987759	0.966328	0.992235	0.895693	0.909212	0.9274	1	0.93083	0.915661	0.966191	0.807432	1	0.913681	0.889981	0.874257	0.944353	0.930667	1	0.970678	0.896264
	Errors
	Time	L66	R46	D48	I102	F103	F104	Q105	D78	L49	L132	D111	K140	F65	V133	K69	V47	A54	D44	A51	V64	L74	A139	A83	K98	A138	Q57	T101	V118	V130	L115	R59	A106	V89	K55	Y127	Q79	I45	E136	A70	K129	K124	V68	N82	V76	A125	Y75	M135	L86
	2.833	0.217982	0.0180766	0.0165611	0.0152014	0.0288208	0.0273504	0.0197177	0.0160711	0.0218093	0.0169199	0.0151593	0.00174938	0.0121372	0.0231581	0.0171767	0.0185533	0.00614353	0.00777243	0.00907626	0.0148465	0.0116114	0.00186561	0.010161	0.0146382	0.00312682	0.00713497	0.00640099	0.0134677	0.0148511	0.0137315	0.00912334	0.0112369	0.00990296	0.00736379	0.0163793	0.0082748	0.0122571	0.00607884	0.0201464	0.0149946	0.0159681	0.0172218	0.00866441	0.0133196	0.0103388	-1.38885	0.0141864	0.0100015
	5.483	0.217982	0.0180766	0.0165611	0.0152014	0.0288208	0.0273504	0.0197177	0.0160711	0.0218093	0.0169199	0.0151593	0.00174938	0.0121372	0.0231581	0.0171767	0.0185533	0.00614353	0.00777243	0.00907626	0.0148465	0.0116114	0.00186561	0.010161	0.0146382	0.00312682	0.00713497	0.00640099	0.0134677	0.0148511	0.0137315	0.00912334	0.0112369	0.00990296	0.00736379	0.0163793	0.0082748	0.0122571	0.00607884	0.0201464	0.0149946	0.0159681	0.0172218	0.00866441	0.0133196	0.0103388	-1.38885	0.0141864	0.0100015
	8.133	0.217982	0.0180766	0.0165611	0.0152014	0.0288208	0.0273504	0.0197177	0.0160711	0.0218093	0.0169199	0.0151593	0.00174938	0.0121372	0.0231581	0.0171767	0.0185533	0.00614353	0.00777243	0.00907626	0.0148465	0.0116114	0.00186561	0.010161	0.0146382	0.00312682	0.00713497	0.00640099	0.0134677	0.0148511	0.0137315	0.00912334	0.0112369	0.00990296	0.00736379	0.0163793	0.0082748	0.0122571	0.00607884	0.0201464	0.0149946	0.0159681	0.0172218	0.00866441	0.0133196	0.0103388	-1.38885	0.0141864	0.0100015
	10.783	0.217982	0.0180766	0.0165611	0.0152014	0.0288208	0.0273504	0.0197177	0.0160711	0.0218093	0.0169199	0.0151593	0.00174938	0.0121372	0.0231581	0.0171767	0.0185533	0.00614353	0.00777243	0.00907626	0.0148465	0.0116114	0.00186561	0.010161	0.0146382	0.00312682	0.00713497	0.00640099	0.0134677	0.0148511	0.0137315	0.00912334	0.0112369	0.00990296	0.00736379	0.0163793	0.0082748	0.0122571	0.00607884	0.0201464	0.0149946	0.0159681	0.0172218	0.00866441	0.0133196	0.0103388	-1.38885	0.0141864	0.0100015
	13.433	0.217982	0.0180766	0.0165611	0.0152014	0.0288208	0.0273504	0.0197177	0.0160711	0.0218093	0.0169199	0.0151593	0.00174938	0.0121372	0.0231581	0.0171767	0.0185533	0.00614353	0.00777243	0.00907626	0.0148465	0.0116114	0.00186561	0.010161	0.0146382	0.00312682	0.00713497	0.00640099	0.0134677	0.0148511	0.0137315	0.00912334	0.0112369	0.00990296	0.00736379	0.0163793	0.0082748	0.0122571	0.00607884	0.0201464	0.0149946	0.0159681	0.0172218	0.00866441	0.0133196	0.0103388	-1.38885	0.0141864	0.0100015
	16.083	0.217982	0.0180766	0.0165611	0.0152014	0.0288208	0.0273504	0.0197177	0.0160711	0.0218093	0.0169199	0.0151593	0.00174938	0.0121372	0.0231581	0.0171767	0.0185533	0.00614353	0.00777243	0.00907626	0.0148465	0.0116114	0.00186561	0.010161	0.0146382	0.00312682	0.00713497	0.00640099	0.0134677	0.0148511	0.0137315	0.00912334	0.0112369	0.00990296	0.00736379	0.0163793	0.0082748	0.0122571	0.00607884	0.0201464	0.0149946	0.0159681	0.0172218	0.00866441	0.0133196	0.0103388	-1.38885	0.0141864	0.0100015
	18.733	0.217982	0.0180766	0.0165611	0.0152014	0.0288208	0.0273504	0.0197177	0.0160711	0.0218093	0.0169199	0.0151593	0.00174938	0.0121372	0.0231581	0.0171767	0.0185533	0.00614353	0.00777243	0.00907626	0.0148465	0.0116114	0.00186561	0.010161	0.0146382	0.00312682	0.00713497	0.00640099	0.0134677	0.0148511	0.0137315	0.00912334	0.0112369	0.00990296	0.00736379	0.0163793	0.0082748	0.0122571	0.00607884	0.0201464	0.0149946	0.0159681	0.0172218	0.00866441	0.0133196	0.0103388	-1.38885	0.0141864	0.0100015
	21.383	0.217982	0.0180766	0.0165611	0.0152014	0.0288208	0.0273504	0.0197177	0.0160711	0.0218093	0.0169199	0.0151593	0.00174938	0.0121372	0.0231581	0.0171767	0.0185533	0.00614353	0.00777243	0.00907626	0.0148465	0.0116114	0.00186561	0.010161	0.0146382	0.00312682	0.00713497	0.00640099	0.0134677	0.0148511	0.0137315	0.00912334	0.0112369	0.00990296	0.00736379	0.0163793	0.0082748	0.0122571	0.00607884	0.0201464	0.0149946	0.0159681	0.0172218	0.00866441	0.0133196	0.0103388	-1.38885	0.0141864	0.0100015
	24.033	0.217982	0.0180766	0.0165611	0.0152014	0.0288208	0.0273504	0.0197177	0.0160711	0.0218093	0.0169199	0.0151593	0.00174938	0.0121372	0.0231581	0.0171767	0.0185533	0.00614353	0.00777243	0.00907626	0.0148465	0.0116114	0.00186561	0.010161	0.0146382	0.00312682	0.00713497	0.00640099	0.0134677	0.0148511	0.0137315	0.00912334	0.0112369	0.00990296	0.00736379	0.0163793	0.0082748	0.0122571	0.00607884	0.0201464	0.0149946	0.0159681	0.0172218	0.00866441	0.0133196	0.0103388	-1.38885	0.0141864	0.0100015
	26.683	0.217982	0.0180766	0.0165611	0.0152014	0.0288208	0.0273504	0.0197177	0.0160711	0.0218093	0.0169199	0.0151593	0.00174938	0.0121372	0.0231581	0.0171767	0.0185533	0.00614353	0.00777243	0.00907626	0.0148465	0.0116114	0.00186561	0.010161	0.0146382	0.00312682	0.00713497	0.00640099	0.0134677	0.0148511	0.0137315	0.00912334	0.0112369	0.00990296	0.00736379	0.0163793	0.0082748	0.0122571	0.00607884	0.0201464	0.0149946	0.0159681	0.0172218	0.00866441	0.0133196	0.0103388	-1.38885	0.0141864	0.0100015
	29.333	0.217982	0.0180766	0.0165611	0.0152014	0.0288208	0.0273504	0.0197177	0.0160711	0.0218093	0.0169199	0.0151593	0.00174938	0.0121372	0.0231581	0.0171767	0.0185533	0.00614353	0.00777243	0.00907626	0.0148465	0.0116114	0.00186561	0.010161	0.0146382	0.00312682	0.00713497	0.00640099	0.0134677	0.0148511	0.0137315	0.00912334	0.0112369	0.00990296	0.00736379	0.0163793	0.0082748	0.0122571	0.00607884	0.0201464	0.0149946	0.0159681	0.0172218	0.00866441	0.0133196	0.0103388	-1.38885	0.0141864	0.0100015
	31.983	0.217982	0.0180766	0.0165611	0.0152014	0.0288208	0.0273504	0.0197177	0.0160711	0.0218093	0.0169199	0.0151593	0.00174938	0.0121372	0.0231581	0.0171767	0.0185533	0.00614353	0.00777243	0.00907626	0.0148465	0.0116114	0.00186561	0.010161	0.0146382	0.00312682	0.00713497	0.00640099	0.0134677	0.0148511	0.0137315	0.00912334	0.0112369	0.00990296	0.00736379	0.0163793	0.0082748	0.0122571	0.00607884	0.0201464	0.0149946	0.0159681	0.0172218	0.00866441	0.0133196	0.0103388	-1.38885	0.0141864	0.0100015
	34.633	0.217982	0.0180766	0.0165611	0.0152014	0.0288208	0.0273504	0.0197177	0.0160711	0.0218093	0.0169199	0.0151593	0.00174938	0.0121372	0.0231581	0.0171767	0.0185533	0.00614353	0.00777243	0.00907626	0.0148465	0.0116114	0.00186561	0.010161	0.0146382	0.00312682	0.00713497	0.00640099	0.0134677	0.0148511	0.0137315	0.00912334	0.0112369	0.00990296	0.00736379	0.0163793	0.0082748	0.0122571	0.00607884	0.0201464	0.0149946	0.0159681	0.0172218	0.00866441	0.0133196	0.0103388	-1.38885	0.0141864	0.0100015
	37.283	0.217982	0.0180766	0.0165611	0.0152014	0.0288208	0.0273504	0.0197177	0.0160711	0.0218093	0.0169199	0.0151593	0.00174938	0.0121372	0.0231581	0.0171767	0.0185533	0.00614353	0.00777243	0.00907626	0.0148465	0.0116114	0.00186561	0.010161	0.0146382	0.00312682	0.00713497	0.00640099	0.0134677	0.0148511	0.0137315	0.00912334	0.0112369	0.00990296	0.00736379	0.0163793	0.0082748	0.0122571	0.00607884	0.0201464	0.0149946	0.0159681	0.0172218	0.00866441	0.0133196	0.0103388	-1.38885	0.0141864	0.0100015
	39.933	0.217982	0.0180766	0.0165611	0.0152014	0.0288208	0.0273504	0.0197177	0.0160711	0.0218093	0.0169199	0.0151593	0.00174938	0.0121372	0.0231581	0.0171767	0.0185533	0.00614353	0.00777243	0.00907626	0.0148465	0.0116114	0.00186561	0.010161	0.0146382	0.00312682	0.00713497	0.00640099	0.0134677	0.0148511	0.0137315	0.00912334	0.0112369	0.00990296	0.00736379	0.0163793	0.0082748	0.0122571	0.00607884	0.0201464	0.0149946	0.0159681	0.0172218	0.00866441	0.0133196	0.0103388	-1.38885	0.0141864	0.0100015
	42.583	0.217982	0.0180766	0.0165611	0.0152014	0.0288208	0.0273504	0.0197177	0.0160711	0.0218093	0.0169199	0.0151593	0.00174938	0.0121372	0.0231581	0.0171767	0.0185533	0.00614353	0.00777243	0.00907626	0.0148465	0.0116114	0.00186561	0.010161	0.0146382	0.00312682	0.00713497	0.00640099	0.0134677	0.0148511	0.0137315	0.00912334	0.0112369	0.00990296	0.00736379	0.0163793	0.0082748	0.0122571	0.00607884	0.0201464	0.0149946	0.0159681	0.0172218	0.00866441	0.0133196	0.0103388	-1.38885	0.0141864	0.0100015
	45.233	0.217982	0.0180766	0.0165611	0.0152014	0.0288208	0.0273504	0.0197177	0.0160711	0.0218093	0.0169199	0.0151593	0.00174938	0.0121372	0.0231581	0.0171767	0.0185533	0.00614353	0.00777243	0.00907626	0.0148465	0.0116114	0.00186561	0.010161	0.0146382	0.00312682	0.00713497	0.00640099	0.0134677	0.0148511	0.0137315	0.00912334	0.0112369	0.00990296	0.00736379	0.0163793	0.0082748	0.0122571	0.00607884	0.0201464	0.0149946	0.0159681	0.0172218	0.00866441	0.0133196	0.0103388	-1.38885	0.0141864	0.0100015
	47.883	0.217982	0.0180766	0.0165611	0.0152014	0.0288208	0.0273504	0.0197177	0.0160711	0.0218093	0.0169199	0.0151593	0.00174938	0.0121372	0.0231581	0.0171767	0.0185533	0.00614353	0.00777243	0.00907626	0.0148465	0.0116114	0.00186561	0.010161	0.0146382	0.00312682	0.00713497	0.00640099	0.0134677	0.0148511	0.0137315	0.00912334	0.0112369	0.00990296	0.00736379	0.0163793	0.0082748	0.0122571	0.00607884	0.0201464	0.0149946	0.0159681	0.0172218	0.00866441	0.0133196	0.0103388	-1.38885	0.0141864	0.0100015
	50.533	0.217982	0.0180766	0.0165611	0.0152014	0.0288208	0.0273504	0.0197177	0.0160711	0.0218093	0.0169199	0.0151593	0.00174938	0.0121372	0.0231581	0.0171767	0.0185533	0.00614353	0.00777243	0.00907626	0.0148465	0.0116114	0.00186561	0.010161	0.0146382	0.00312682	0.00713497	0.00640099	0.0134677	0.0148511	0.0137315	0.00912334	0.0112369	0.00990296	0.00736379	0.0163793	0.0082748	0.0122571	0.00607884	0.0201464	0.0149946	0.0159681	0.0172218	0.00866441	0.0133196	0.0103388	-1.38885	0.0141864	0.0100015
	53.183	0.217982	0.0180766	0.0165611	0.0152014	0.0288208	0.0273504	0.0197177	0.0160711	0.0218093	0.0169199	0.0151593	0.00174938	0.0121372	0.0231581	0.0171767	0.0185533	0.00614353	0.00777243	0.00907626	0.0148465	0.0116114	0.00186561	0.010161	0.0146382	0.00312682	0.00713497	0.00640099	0.0134677	0.0148511	0.0137315	0.00912334	0.0112369	0.00990296	0.00736379	0.0163793	0.0082748	0.0122571	0.00607884	0.0201464	0.0149946	0.0159681	0.0172218	0.00866441	0.0133196	0.0103388	-1.38885	0.0141864	0.0100015
	55.833	0.217982	0.0180766	0.0165611	0.0152014	0.0288208	0.0273504	0.0197177	0.0160711	0.0218093	0.0169199	0.0151593	0.00174938	0.0121372	0.0231581	0.0171767	0.0185533	0.00614353	0.00777243	0.00907626	0.0148465	0.0116114	0.00186561	0.010161	0.0146382	0.00312682	0.00713497	0.00640099	0.0134677	0.0148511	0.0137315	0.00912334	0.0112369	0.00990296	0.00736379	0.0163793	0.0082748	0.0122571	0.00607884	0.0201464	0.0149946	0.0159681	0.0172218	0.00866441	0.0133196	0.0103388	-1.38885	0.0141864	0.0100015
	58.483	0.217982	0.0180766	0.0165611	0.0152014	0.0288208	0.0273504	0.0197177	0.0160711	0.0218093	0.0169199	0.0151593	0.00174938	0.0121372	0.0231581	0.0171767	0.0185533	0.00614353	0.00777243	0.00907626	0.0148465	0.0116114	0.00186561	0.010161	0.0146382	0.00312682	0.00713497	0.00640099	0.0134677	0.0148511	0.0137315	0.00912334	0.0112369	0.00990296	0.00736379	0.0163793	0.0082748	0.0122571	0.00607884	0.0201464	0.0149946	0.0159681	0.0172218	0.00866441	0.0133196	0.0103388	-1.38885	0.0141864	0.0100015
	61.133	0.217982	0.0180766	0.0165611	0.0152014	0.0288208	0.0273504	0.0197177	0.0160711	0.0218093	0.0169199	0.0151593	0.00174938	0.0121372	0.0231581	0.0171767	0.0185533	0.00614353	0.00777243	0.00907626	0.0148465	0.0116114	0.00186561	0.010161	0.0146382	0.00312682	0.00713497	0.00640099	0.0134677	0.0148511	0.0137315	0.00912334	0.0112369	0.00990296	0.00736379	0.0163793	0.0082748	0.0122571	0.00607884	0.0201464	0.0149946	0.0159681	0.0172218	0.00866441	0.0133196	0.0103388	-1.38885	0.0141864	0.0100015
	63.783	0.217982	0.0180766	0.0165611	0.0152014	0.0288208	0.0273504	0.0197177	0.0160711	0.0218093	0.0169199	0.0151593	0.00174938	0.0121372	0.0231581	0.0171767	0.0185533	0.00614353	0.00777243	0.00907626	0.0148465	0.0116114	0.00186561	0.010161	0.0146382	0.00312682	0.00713497	0.00640099	0.0134677	0.0148511	0.0137315	0.00912334	0.0112369	0.00990296	0.00736379	0.0163793	0.0082748	0.0122571	0.00607884	0.0201464	0.0149946	0.0159681	0.0172218	0.00866441	0.0133196	0.0103388	-1.38885	0.0141864	0.0100015
	66.433	0.217982	0.0180766	0.0165611	0.0152014	0.0288208	0.0273504	0.0197177	0.0160711	0.0218093	0.0169199	0.0151593	0.00174938	0.0121372	0.0231581	0.0171767	0.0185533	0.00614353	0.00777243	0.00907626	0.0148465	0.0116114	0.00186561	0.010161	0.0146382	0.00312682	0.00713497	0.00640099	0.0134677	0.0148511	0.0137315	0.00912334	0.0112369	0.00990296	0.00736379	0.0163793	0.0082748	0.0122571	0.00607884	0.0201464	0.0149946	0.0159681	0.0172218	0.00866441	0.0133196	0.0103388	-1.38885	0.0141864	0.0100015
	69.083	0.217982	0.0180766	0.0165611	0.0152014	0.0288208	0.0273504	0.0197177	0.0160711	0.0218093	0.0169199	0.0151593	0.00174938	0.0121372	0.0231581	0.0171767	0.0185533	0.00614353	0.00777243	0.00907626	0.0148465	0.0116114	0.00186561	0.010161	0.0146382	0.00312682	0.00713497	0.00640099	0.0134677	0.0148511	0.0137315	0.00912334	0.0112369	0.00990296	0.00736379	0.0163793	0.0082748	0.0122571	0.00607884	0.0201464	0.0149946	0.0159681	0.0172218	0.00866441	0.0133196	0.0103388	-1.38885	0.0141864	0.0100015
	71.733	0.217982	0.0180766	0.0165611	0.0152014	0.0288208	0.0273504	0.0197177	0.0160711	0.0218093	0.0169199	0.0151593	0.00174938	0.0121372	0.0231581	0.0171767	0.0185533	0.00614353	0.00777243	0.00907626	0.0148465	0.0116114	0.00186561	0.010161	0.0146382	0.00312682	0.00713497	0.00640099	0.0134677	0.0148511	0.0137315	0.00912334	0.0112369	0.00990296	0.00736379	0.0163793	0.0082748	0.0122571	0.00607884	0.0201464	0.0149946	0.0159681	0.0172218	0.00866441	0.0133196	0.0103388	-1.38885	0.0141864	0.0100015
	74.383	0.217982	0.0180766	0.0165611	0.0152014	0.0288208	0.0273504	0.0197177	0.0160711	0.0218093	0.0169199	0.0151593	0.00174938	0.0121372	0.0231581	0.0171767	0.0185533	0.00614353	0.00777243	0.00907626	0.0148465	0.0116114	0.00186561	0.010161	0.0146382	0.00312682	0.00713497	0.00640099	0.0134677	0.0148511	0.0137315	0.00912334	0.0112369	0.00990296	0.00736379	0.0163793	0.0082748	0.0122571	0.00607884	0.0201464	0.0149946	0.0159681	0.0172218	0.00866441	0.0133196	0.0103388	-1.38885	0.0141864	0.0100015
	77.033	0.217982	0.0180766	0.0165611	0.0152014	0.0288208	0.0273504	0.0197177	0.0160711	0.0218093	0.0169199	0.0151593	0.00174938	0.0121372	0.0231581	0.0171767	0.0185533	0.00614353	0.00777243	0.00907626	0.0148465	0.0116114	0.00186561	0.010161	0.0146382	0.00312682	0.00713497	0.00640099	0.0134677	0.0148511	0.0137315	0.00912334	0.0112369	0.00990296	0.00736379	0.0163793	0.0082748	0.0122571	0.00607884	0.0201464	0.0149946	0.0159681	0.0172218	0.00866441	0.0133196	0.0103388	-1.38885	0.0141864	0.0100015
	79.683	0.217982	0.0180766	0.0165611	0.0152014	0.0288208	0.0273504	0.0197177	0.0160711	0.0218093	0.0169199	0.0151593	0.00174938	0.0121372	0.0231581	0.0171767	0.0185533	0.00614353	0.00777243	0.00907626	0.0148465	0.0116114	0.00186561	0.010161	0.0146382	0.00312682	0.00713497	0.00640099	0.0134677	0.0148511	0.0137315	0.00912334	0.0112369	0.00990296	0.00736379	0.0163793	0.0082748	0.0122571	0.00607884	0.0201464	0.0149946	0.0159681	0.0172218	0.00866441	0.0133196	0.0103388	-1.38885	0.0141864	0.0100015
	82.333	0.217982	0.0180766	0.0165611	0.0152014	0.0288208	0.0273504	0.0197177	0.0160711	0.0218093	0.0169199	0.0151593	0.00174938	0.0121372	0.0231581	0.0171767	0.0185533	0.00614353	0.00777243	0.00907626	0.0148465	0.0116114	0.00186561	0.010161	0.0146382	0.00312682	0.00713497	0.00640099	0.0134677	0.0148511	0.0137315	0.00912334	0.0112369	0.00990296	0.00736379	0.0163793	0.0082748	0.0122571	0.00607884	0.0201464	0.0149946	0.0159681	0.0172218	0.00866441	0.0133196	0.0103388	-1.38885	0.0141864	0.0100015
	84.983	0.217982	0.0180766	0.0165611	0.0152014	0.0288208	0.0273504	0.0197177	0.0160711	0.0218093	0.0169199	0.0151593	0.00174938	0.0121372	0.0231581	0.0171767	0.0185533	0.00614353	0.00777243	0.00907626	0.0148465	0.0116114	0.00186561	0.010161	0.0146382	0.00312682	0.00713497	0.00640099	0.0134677	0.0148511	0.0137315	0.00912334	0.0112369	0.00990296	0.00736379	0.0163793	0.0082748	0.0122571	0.00607884	0.0201464	0.0149946	0.0159681	0.0172218	0.00866441	0.0133196	0.0103388	-1.38885	0.0141864	0.0100015
	87.633	0.217982	0.0180766	0.0165611	0.0152014	0.0288208	0.0273504	0.0197177	0.0160711	0.0218093	0.0169199	0.0151593	0.00174938	0.0121372	0.0231581	0.0171767	0.0185533	0.00614353	0.00777243	0.00907626	0.0148465	0.0116114	0.00186561	0.010161	0.0146382	0.00312682	0.00713497	0.00640099	0.0134677	0.0148511	0.0137315	0.00912334	0.0112369	0.00990296	0.00736379	0.0163793	0.0082748	0.0122571	0.00607884	0.0201464	0.0149946	0.0159681	0.0172218	0.00866441	0.0133196	0.0103388	-1.38885	0.0141864	0.0100015
	90.283	0.217982	0.0180766	0.0165611	0.0152014	0.0288208	0.0273504	0.0197177	0.0160711	0.0218093	0.0169199	0.0151593	0.00174938	0.0121372	0.0231581	0.0171767	0.0185533	0.00614353	0.00777243	0.00907626	0.0148465	0.0116114	0.00186561	0.010161	0.0146382	0.00312682	0.00713497	0.00640099	0.0134677	0.0148511	0.0137315	0.00912334	0.0112369	0.00990296	0.00736379	0.0163793	0.0082748	0.0122571	0.00607884	0.0201464	0.0149946	0.0159681	0.0172218	0.00866441	0.0133196	0.0103388	-1.38885	0.0141864	0.0100015
	92.933	0.217982	0.0180766	0.0165611	0.0152014	0.0288208	0.0273504	0.0197177	0.0160711	0.0218093	0.0169199	0.0151593	0.00174938	0.0121372	0.0231581	0.0171767	0.0185533	0.00614353	0.00777243	0.00907626	0.0148465	0.0116114	0.00186561	0.010161	0.0146382	0.00312682	0.00713497	0.00640099	0.0134677	0.0148511	0.0137315	0.00912334	0.0112369	0.00990296	0.00736379	0.0163793	0.0082748	0.0122571	0.00607884	0.0201464	0.0149946	0.0159681	0.0172218	0.00866441	0.0133196	0.0103388	-1.38885	0.0141864	0.0100015
	95.583	0.217982	0.0180766	0.0165611	0.0152014	0.0288208	0.0273504	0.0197177	0.0160711	0.0218093	0.0169199	0.0151593	0.00174938	0.0121372	0.0231581	0.0171767	0.0185533	0.00614353	0.00777243	0.00907626	0.0148465	0.0116114	0.00186561	0.010161	0.0146382	0.00312682	0.00713497	0.00640099	0.0134677	0.0148511	0.0137315	0.00912334	0.0112369	0.00990296	0.00736379	0.0163793	0.0082748	0.0122571	0.00607884	0.0201464	0.0149946	0.0159681	0.0172218	0.00866441	0.0133196	0.0103388	-1.38885	0.0141864	0.0100015
	98.233	0.217982	0.0180766	0.0165611	0.0152014	0.0288208	0.0273504	0.0197177	0.0160711	0.0218093	0.0169199	0.0151593	0.00174938	0.0121372	0.0231581	0.0171767	0.0185533	0.00614353	0.00777243	0.00907626	0.0148465	0.0116114	0.00186561	0.010161	0.0146382	0.00312682	0.00713497	0.00640099	0.0134677	0.0148511	0.0137315	0.00912334	0.0112369	0.00990296	0.00736379	0.0163793	0.0082748	0.0122571	0.00607884	0.0201464	0.0149946	0.0159681	0.0172218	0.00866441	0.0133196	0.0103388	-1.38885	0.0141864	0.0100015
	100.883	0.217982	0.0180766	0.0165611	0.0152014	0.0288208	0.0273504	0.0197177	0.0160711	0.0218093	0.0169199	0.0151593	0.00174938	0.0121372	0.0231581	0.0171767	0.0185533	0.00614353	0.00777243	0.00907626	0.0148465	0.0116114	0.00186561	0.010161	0.0146382	0.00312682	0.00713497	0.00640099	0.0134677	0.0148511	0.0137315	0.00912334	0.0112369	0.00990296	0.00736379	0.0163793	0.0082748	0.0122571	0.00607884	0.0201464	0.0149946	0.0159681	0.0172218	0.00866441	0.0133196	0.0103388	-1.38885	0.0141864	0.0100015
	103.533	0.217982	0.0180766	0.0165611	0.0152014	0.0288208	0.0273504	0.0197177	0.0160711	0.0218093	0.0169199	0.0151593	0.00174938	0.0121372	0.0231581	0.0171767	0.0185533	0.00614353	0.00777243	0.00907626	0.0148465	0.0116114	0.00186561	0.010161	0.0146382	0.00312682	0.00713497	0.00640099	0.0134677	0.0148511	0.0137315	0.00912334	0.0112369	0.00990296	0.00736379	0.0163793	0.0082748	0.0122571	0.00607884	0.0201464	0.0149946	0.0159681	0.0172218	0.00866441	0.0133196	0.0103388	-1.38885	0.0141864	0.0100015
	106.183	0.217982	0.0180766	0.0165611	0.0152014	0.0288208	0.0273504	0.0197177	0.0160711	0.0218093	0.0169199	0.0151593	0.00174938	0.0121372	0.0231581	0.0171767	0.0185533	0.00614353	0.00777243	0.00907626	0.0148465	0.0116114	0.00186561	0.010161	0.0146382	0.00312682	0.00713497	0.00640099	0.0134677	0.0148511	0.0137315	0.00912334	0.0112369	0.00990296	0.00736379	0.0163793	0.0082748	0.0122571	0.00607884	0.0201464	0.0149946	0.0159681	0.0172218	0.00866441	0.0133196	0.0103388	-1.38885	0.0141864	0.0100015
	108.833	0.217982	0.0180766	0.0165611	0.0152014	0.0288208	0.0273504	0.0197177	0.0160711	0.0218093	0.0169199	0.0151593	0.00174938	0.0121372	0.0231581	0.0171767	0.0185533	0.00614353	0.00777243	0.00907626	0.0148465	0.0116114	0.00186561	0.010161	0.0146382	0.00312682	0.00713497	0.00640099	0.0134677	0.0148511	0.0137315	0.00912334	0.0112369	0.00990296	0.00736379	0.0163793	0.0082748	0.0122571	0.00607884	0.0201464	0.0149946	0.0159681	0.0172218	0.00866441	0.0133196	0.0103388	-1.38885	0.0141864	0.0100015
	111.483	0.217982	0.0180766	0.0165611	0.0152014	0.0288208	0.0273504	0.0197177	0.0160711	0.0218093	0.0169199	0.0151593	0.00174938	0.0121372	0.0231581	0.0171767	0.0185533	0.00614353	0.00777243	0.00907626	0.0148465	0.0116114	0.00186561	0.010161	0.0146382	0.00312682	0.00713497	0.00640099	0.0134677	0.0148511	0.0137315	0.00912334	0.0112369	0.00990296	0.00736379	0.0163793	0.0082748	0.0122571	0.00607884	0.0201464	0.0149946	0.0159681	0.0172218	0.00866441	0.0133196	0.0103388	-1.38885	0.0141864	0.0100015
	114.133	0.217982	0.0180766	0.0165611	0.0152014	0.0288208	0.0273504	0.0197177	0.0160711	0.0218093	0.0169199	0.0151593	0.00174938	0.0121372	0.0231581	0.0171767	0.0185533	0.00614353	0.00777243	0.00907626	0.0148465	0.0116114	0.00186561	0.010161	0.0146382	0.00312682	0.00713497	0.00640099	0.0134677	0.0148511	0.0137315	0.00912334	0.0112369	0.00990296	0.00736379	0.0163793	0.0082748	0.0122571	0.00607884	0.0201464	0.0149946	0.0159681	0.0172218	0.00866441	0.0133196	0.0103388	-1.38885	0.0141864	0.0100015
	116.783	0.217982	0.0180766	0.0165611	0.0152014	0.0288208	0.0273504	0.0197177	0.0160711	0.0218093	0.0169199	0.0151593	0.00174938	0.0121372	0.0231581	0.0171767	0.0185533	0.00614353	0.00777243	0.00907626	0.0148465	0.0116114	0.00186561	0.010161	0.0146382	0.00312682	0.00713497	0.00640099	0.0134677	0.0148511	0.0137315	0.00912334	0.0112369	0.00990296	0.00736379	0.0163793	0.0082748	0.0122571	0.00607884	0.0201464	0.0149946	0.0159681	0.0172218	0.00866441	0.0133196	0.0103388	-1.38885	0.0141864	0.0100015
	119.433	0.217982	0.0180766	0.0165611	0.0152014	0.0288208	0.0273504	0.0197177	0.0160711	0.0218093	0.0169199	0.0151593	0.00174938	0.0121372	0.0231581	0.0171767	0.0185533	0.00614353	0.00777243	0.00907626	0.0148465	0.0116114	0.00186561	0.010161	0.0146382	0.00312682	0.00713497	0.00640099	0.0134677	0.0148511	0.0137315	0.00912334	0.0112369	0.00990296	0.00736379	0.0163793	0.0082748	0.0122571	0.00607884	0.0201464	0.0149946	0.0159681	0.0172218	0.00866441	0.0133196	0.0103388	-1.38885	0.0141864	0.0100015
	122.083	0.217982	0.0180766	0.0165611	0.0152014	0.0288208	0.0273504	0.0197177	0.0160711	0.0218093	0.0169199	0.0151593	0.00174938	0.0121372	0.0231581	0.0171767	0.0185533	0.00614353	0.00777243	0.00907626	0.0148465	0.0116114	0.00186561	0.010161	0.0146382	0.00312682	0.00713497	0.00640099	0.0134677	0.0148511	0.0137315	0.00912334	0.0112369	0.00990296	0.00736379	0.0163793	0.0082748	0.0122571	0.00607884	0.0201464	0.0149946	0.0159681	0.0172218	0.00866441	0.0133196	0.0103388	-1.38885	0.0141864	0.0100015
	124.733	0.217982	0.0180766	0.0165611	0.0152014	0.0288208	0.0273504	0.0197177	0.0160711	0.0218093	0.0169199	0.0151593	0.00174938	0.0121372	0.0231581	0.0171767	0.0185533	0.00614353	0.00777243	0.00907626	0.0148465	0.0116114	0.00186561	0.010161	0.0146382	0.00312682	0.00713497	0.00640099	0.0134677	0.0148511	0.0137315	0.00912334	0.0112369	0.00990296	0.00736379	0.0163793	0.0082748	0.0122571	0.00607884	0.0201464	0.0149946	0.0159681	0.0172218	0.00866441	0.0133196	0.0103388	-1.38885	0.0141864	0.0100015
	127.383	0.217982	0.0180766	0.0165611	0.0152014	0.0288208	0.0273504	0.0197177	0.0160711	0.0218093	0.0169199	0.0151593	0.00174938	0.0121372	0.0231581	0.0171767	0.0185533	0.00614353	0.00777243	0.00907626	0.0148465	0.0116114	0.00186561	0.010161	0.0146382	0.00312682	0.00713497	0.00640099	0.0134677	0.0148511	0.0137315	0.00912334	0.0112369	0.00990296	0.00736379	0.0163793	0.0082748	0.0122571	0.00607884	0.0201464	0.0149946	0.0159681	0.0172218	0.00866441	0.0133196	0.0103388	-1.38885	0.0141864	0.0100015
	130.033	0.217982	0.0180766	0.0165611	0.0152014	0.0288208	0.0273504	0.0197177	0.0160711	0.0218093	0.0169199	0.0151593	0.00174938	0.0121372	0.0231581	0.0171767	0.0185533	0.00614353	0.00777243	0.00907626	0.0148465	0.0116114	0.00186561	0.010161	0.0146382	0.00312682	0.00713497	0.00640099	0.0134677	0.0148511	0.0137315	0.00912334	0.0112369	0.00990296	0.00736379	0.0163793	0.0082748	0.0122571	0.00607884	0.0201464	0.0149946	0.0159681	0.0172218	0.00866441	0.0133196	0.0103388	-1.38885	0.0141864	0.0100015
	132.683	0.217982	0.0180766	0.0165611	0.0152014	0.0288208	0.0273504	0.0197177	0.0160711	0.0218093	0.0169199	0.0151593	0.00174938	0.0121372	0.0231581	0.0171767	0.0185533	0.00614353	0.00777243	0.00907626	0.0148465	0.0116114	0.00186561	0.010161	0.0146382	0.00312682	0.00713497	0.00640099	0.0134677	0.0148511	0.0137315	0.00912334	0.0112369	0.00990296	0.00736379	0.0163793	0.0082748	0.0122571	0.00607884	0.0201464	0.0149946	0.0159681	0.0172218	0.00866441	0.0133196	0.0103388	-1.38885	0.0141864	0.0100015
	135.333	0.217982	0.0180766	0.0165611	0.0152014	0.0288208	0.0273504	0.0197177	0.0160711	0.0218093	0.0169199	0.0151593	0.00174938	0.0121372	0.0231581	0.0171767	0.0185533	0.00614353	0.00777243	0.00907626	0.0148465	0.0116114	0.00186561	0.010161	0.0146382	0.00312682	0.00713497	0.00640099	0.0134677	0.0148511	0.0137315	0.00912334	0.0112369	0.00990296	0.00736379	0.0163793	0.0082748	0.0122571	0.00607884	0.0201464	0.0149946	0.0159681	0.0172218	0.00866441	0.0133196	0.0103388	-1.38885	0.0141864	0.0100015
	137.983	0.217982	0.0180766	0.0165611	0.0152014	0.0288208	0.0273504	0.0197177	0.0160711	0.0218093	0.0169199	0.0151593	0.00174938	0.0121372	0.0231581	0.0171767	0.0185533	0.00614353	0.00777243	0.00907626	0.0148465	0.0116114	0.00186561	0.010161	0.0146382	0.00312682	0.00713497	0.00640099	0.0134677	0.0148511	0.0137315	0.00912334	0.0112369	0.00990296	0.00736379	0.0163793	0.0082748	0.0122571	0.00607884	0.0201464	0.0149946	0.0159681	0.0172218	0.00866441	0.0133196	0.0103388	-1.38885	0.0141864	0.0100015
	140.633	0.217982	0.0180766	0.0165611	0.0152014	0.0288208	0.0273504	0.0197177	0.0160711	0.0218093	0.0169199	0.0151593	0.00174938	0.0121372	0.0231581	0.0171767	0.0185533	0.00614353	0.00777243	0.00907626	0.0148465	0.0116114	0.00186561	0.010161	0.0146382	0.00312682	0.00713497	0.00640099	0.0134677	0.0148511	0.0137315	0.00912334	0.0112369	0.00990296	0.00736379	0.0163793	0.0082748	0.0122571	0.00607884	0.0201464	0.0149946	0.0159681	0.0172218	0.00866441	0.0133196	0.0103388	-1.38885	0.0141864	0.0100015
	143.283	0.217982	0.0180766	0.0165611	0.0152014	0.0288208	0.0273504	0.0197177	0.0160711	0.0218093	0.0169199	0.0151593	0.00174938	0.0121372	0.0231581	0.0171767	0.0185533	0.00614353	0.00777243	0.00907626	0.0148465	0.0116114	0.00186561	0.010161	0.0146382	0.00312682	0.00713497	0.00640099	0.0134677	0.0148511	0.0137315	0.00912334	0.0112369	0.00990296	0.00736379	0.0163793	0.0082748	0.0122571	0.00607884	0.0201464	0.0149946	0.0159681	0.0172218	0.00866441	0.0133196	0.0103388	-1.38885	0.0141864	0.0100015
	145.933	0.217982	0.0180766	0.0165611	0.0152014	0.0288208	0.0273504	0.0197177	0.0160711	0.0218093	0.0169199	0.0151593	0.00174938	0.0121372	0.0231581	0.0171767	0.0185533	0.00614353	0.00777243	0.00907626	0.0148465	0.0116114	0.00186561	0.010161	0.0146382	0.00312682	0.00713497	0.00640099	0.0134677	0.0148511	0.0137315	0.00912334	0.0112369	0.00990296	0.00736379	0.0163793	0.0082748	0.0122571	0.00607884	0.0201464	0.0149946	0.0159681	0.0172218	0.00866441	0.0133196	0.0103388	-1.38885	0.0141864	0.0100015
	148.583	0.217982	0.0180766	0.0165611	0.0152014	0.0288208	0.0273504	0.0197177	0.0160711	0.0218093	0.0169199	0.0151593	0.00174938	0.0121372	0.0231581	0.0171767	0.0185533	0.00614353	0.00777243	0.00907626	0.0148465	0.0116114	0.00186561	0.010161	0.0146382	0.00312682	0.00713497	0.00640099	0.0134677	0.0148511	0.0137315	0.00912334	0.0112369	0.00990296	0.00736379	0.0163793	0.0082748	0.0122571	0.00607884	0.0201464	0.0149946	0.0159681	0.0172218	0.00866441	0.0133196	0.0103388	-1.38885	0.0141864	0.0100015
	151.233	0.217982	0.0180766	0.0165611	0.0152014	0.0288208	0.0273504	0.0197177	0.0160711	0.0218093	0.0169199	0.0151593	0.00174938	0.0121372	0.0231581	0.0171767	0.0185533	0.00614353	0.00777243	0.00907626	0.0148465	0.0116114	0.00186561	0.010161	0.0146382	0.00312682	0.00713497	0.00640099	0.0134677	0.0148511	0.0137315	0.00912334	0.0112369	0.00990296	0.00736379	0.0163793	0.0082748	0.0122571	0.00607884	0.0201464	0.0149946	0.0159681	0.0172218	0.00866441	0.0133196	0.0103388	-1.38885	0.0141864	0.0100015
	153.883	0.217982	0.0180766	0.0165611	0.0152014	0.0288208	0.0273504	0.0197177	0.0160711	0.0218093	0.0169199	0.0151593	0.00174938	0.0121372	0.0231581	0.0171767	0.0185533	0.00614353	0.00777243	0.00907626	0.0148465	0.0116114	0.00186561	0.010161	0.0146382	0.00312682	0.00713497	0.00640099	0.0134677	0.0148511	0.0137315	0.00912334	0.0112369	0.00990296	0.00736379	0.0163793	0.0082748	0.0122571	0.00607884	0.0201464	0.0149946	0.0159681	0.0172218	0.00866441	0.0133196	0.0103388	-1.38885	0.0141864	0.0100015
	156.533	0.217982	0.0180766	0.0165611	0.0152014	0.0288208	0.0273504	0.0197177	0.0160711	0.0218093	0.0169199	0.0151593	0.00174938	0.0121372	0.0231581	0.0171767	0.0185533	0.00614353	0.00777243	0.00907626	0.0148465	0.0116114	0.00186561	0.010161	0.0146382	0.00312682	0.00713497	0.00640099	0.0134677	0.0148511	0.0137315	0.00912334	0.0112369	0.00990296	0.00736379	0.0163793	0.0082748	0.0122571	0.00607884	0.0201464	0.0149946	0.0159681	0.0172218	0.00866441	0.0133196	0.0103388	-1.38885	0.0141864	0.0100015
	159.183	0.217982	0.0180766	0.0165611	0.0152014	0.0288208	0.0273504	0.0197177	0.0160711	0.0218093	0.0169199	0.0151593	0.00174938	0.0121372	0.0231581	0.0171767	0.0185533	0.00614353	0.00777243	0.00907626	0.0148465	0.0116114	0.00186561	0.010161	0.0146382	0.00312682	0.00713497	0.00640099	0.0134677	0.0148511	0.0137315	0.00912334	0.0112369	0.00990296	0.00736379	0.0163793	0.0082748	0.0122571	0.00607884	0.0201464	0.0149946	0.0159681	0.0172218	0.00866441	0.0133196	0.0103388	-1.38885	0.0141864	0.0100015
	161.833	0.217982	0.0180766	0.0165611	0.0152014	0.0288208	0.0273504	0.0197177	0.0160711	0.0218093	0.0169199	0.0151593	0.00174938	0.0121372	0.0231581	0.0171767	0.0185533	0.00614353	0.00777243	0.00907626	0.0148465	0.0116114	0.00186561	0.010161	0.0146382	0.00312682	0.00713497	0.00640099	0.0134677	0.0148511	0.0137315	0.00912334	0.0112369	0.00990296	0.00736379	0.0163793	0.0082748	0.0122571	0.00607884	0.0201464	0.0149946	0.0159681	0.0172218	0.00866441	0.0133196	0.0103388	-1.38885	0.0141864	0.0100015
	164.483	0.217982	0.0180766	0.0165611	0.0152014	0.0288208	0.0273504	0.0197177	0.0160711	0.0218093	0.0169199	0.0151593	0.00174938	0.0121372	0.0231581	0.0171767	0.0185533	0.00614353	0.00777243	0.00907626	0.0148465	0.0116114	0.00186561	0.010161	0.0146382	0.00312682	0.00713497	0.00640099	0.0134677	0.0148511	0.0137315	0.00912334	0.0112369	0.00990296	0.00736379	0.0163793	0.0082748	0.0122571	0.00607884	0.0201464	0.0149946	0.0159681	0.0172218	0.00866441	0.0133196	0.0103388	-1.38885	0.0141864	0.0100015
	167.133	0.217982	0.0180766	0.0165611	0.0152014	0.0288208	0.0273504	0.0197177	0.0160711	0.0218093	0.0169199	0.0151593	0.00174938	0.0121372	0.0231581	0.0171767	0.0185533	0.00614353	0.00777243	0.00907626	0.0148465	0.0116114	0.00186561	0.010161	0.0146382	0.00312682	0.00713497	0.00640099	0.0134677	0.0148511	0.0137315	0.00912334	0.0112369	0.00990296	0.00736379	0.0163793	0.0082748	0.0122571	0.00607884	0.0201464	0.0149946	0.0159681	0.0172218	0.00866441	0.0133196	0.0103388	-1.38885	0.0141864	0.0100015
	169.783	0.217982	0.0180766	0.0165611	0.0152014	0.0288208	0.0273504	0.0197177	0.0160711	0.0218093	0.0169199	0.0151593	0.00174938	0.0121372	0.0231581	0.0171767	0.0185533	0.00614353	0.00777243	0.00907626	0.0148465	0.0116114	0.00186561	0.010161	0.0146382	0.00312682	0.00713497	0.00640099	0.0134677	0.0148511	0.0137315	0.00912334	0.0112369	0.00990296	0.00736379	0.0163793	0.0082748	0.0122571	0.00607884	0.0201464	0.0149946	0.0159681	0.0172218	0.00866441	0.0133196	0.0103388	-1.38885	0.0141864	0.0100015
	172.433	0.217982	0.0180766	0.0165611	0.0152014	0.0288208	0.0273504	0.0197177	0.0160711	0.0218093	0.0169199	0.0151593	0.00174938	0.0121372	0.0231581	0.0171767	0.0185533	0.00614353	0.00777243	0.00907626	0.0148465	0.0116114	0.00186561	0.010161	0.0146382	0.00312682	0.00713497	0.00640099	0.0134677	0.0148511	0.0137315	0.00912334	0.0112369	0.00990296	0.00736379	0.0163793	0.0082748	0.0122571	0.00607884	0.0201464	0.0149946	0.0159681	0.0172218	0.00866441	0.0133196	0.0103388	-1.38885	0.0141864	0.0100015
	175.083	0.217982	0.0180766	0.0165611	0.0152014	0.0288208	0.0273504	0.0197177	0.0160711	0.0218093	0.0169199	0.0151593	0.00174938	0.0121372	0.0231581	0.0171767	0.0185533	0.00614353	0.00777243	0.00907626	0.0148465	0.0116114	0.00186561	0.010161	0.0146382	0.00312682	0.00713497	0.00640099	0.0134677	0.0148511	0.0137315	0.00912334	0.0112369	0.00990296	0.00736379	0.0163793	0.0082748	0.0122571	0.00607884	0.0201464	0.0149946	0.0159681	0.0172218	0.00866441	0.0133196	0.0103388	-1.38885	0.0141864	0.0100015
	177.733	0.217982	0.0180766	0.0165611	0.0152014	0.0288208	0.0273504	0.0197177	0.0160711	0.0218093	0.0169199	0.0151593	0.00174938	0.0121372	0.0231581	0.0171767	0.0185533	0.00614353	0.00777243	0.00907626	0.0148465	0.0116114	0.00186561	0.010161	0.0146382	0.00312682	0.00713497	0.00640099	0.0134677	0.0148511	0.0137315	0.00912334	0.0112369	0.00990296	0.00736379	0.0163793	0.0082748	0.0122571	0.00607884	0.0201464	0.0149946	0.0159681	0.0172218	0.00866441	0.0133196	0.0103388	-1.38885	0.0141864	0.0100015
	180.383	0.217982	0.0180766	0.0165611	0.0152014	0.0288208	0.0273504	0.0197177	0.0160711	0.0218093	0.0169199	0.0151593	0.00174938	0.0121372	0.0231581	0.0171767	0.0185533	0.00614353	0.00777243	0.00907626	0.0148465	0.0116114	0.00186561	0.010161	0.0146382	0.00312682	0.00713497	0.00640099	0.0134677	0.0148511	0.0137315	0.00912334	0.0112369	0.00990296	0.00736379	0.0163793	0.0082748	0.0122571	0.00607884	0.0201464	0.0149946	0.0159681	0.0172218	0.00866441	0.0133196	0.0103388	-1.38885	0.0141864	0.0100015
	183.033	0.217982	0.0180766	0.0165611	0.0152014	0.0288208	0.0273504	0.0197177	0.0160711	0.0218093	0.0169199	0.0151593	0.00174938	0.0121372	0.0231581	0.0171767	0.0185533	0.00614353	0.00777243	0.00907626	0.0148465	0.0116114	0.00186561	0.010161	0.0146382	0.00312682	0.00713497	0.00640099	0.0134677	0.0148511	0.0137315	0.00912334	0.0112369	0.00990296	0.00736379	0.0163793	0.0082748	0.0122571	0.00607884	0.0201464	0.0149946	0.0159681	0.0172218	0.00866441	0.0133196	0.0103388	-1.38885	0.0141864	0.0100015
	185.683	0.217982	0.0180766	0.0165611	0.0152014	0.0288208	0.0273504	0.0197177	0.0160711	0.0218093	0.0169199	0.0151593	0.00174938	0.0121372	0.0231581	0.0171767	0.0185533	0.00614353	0.00777243	0.00907626	0.0148465	0.0116114	0.00186561	0.010161	0.0146382	0.00312682	0.00713497	0.00640099	0.0134677	0.0148511	0.0137315	0.00912334	0.0112369	0.00990296	0.00736379	0.0163793	0.0082748	0.0122571	0.00607884	0.0201464	0.0149946	0.0159681	0.0172218	0.00866441	0.0133196	0.0103388	-1.38885	0.0141864	0.0100015
	188.333	0.217982	0.0180766	0.0165611	0.0152014	0.0288208	0.0273504	0.0197177	0.0160711	0.0218093	0.0169199	0.0151593	0.00174938	0.0121372	0.0231581	0.0171767	0.0185533	0.00614353	0.00777243	0.00907626	0.0148465	0.0116114	0.00186561	0.010161	0.0146382	0.00312682	0.00713497	0.00640099	0.0134677	0.0148511	0.0137315	0.00912334	0.0112369	0.00990296	0.00736379	0.0163793	0.0082748	0.0122571	0.00607884	0.0201464	0.0149946	0.0159681	0.0172218	0.00866441	0.0133196	0.0103388	-1.38885	0.0141864	0.0100015
	190.983	0.217982	0.0180766	0.0165611	0.0152014	0.0288208	0.0273504	0.0197177	0.0160711	0.0218093	0.0169199	0.0151593	0.00174938	0.0121372	0.0231581	0.0171767	0.0185533	0.00614353	0.00777243	0.00907626	0.0148465	0.0116114	0.00186561	0.010161	0.0146382	0.00312682	0.00713497	0.00640099	0.0134677	0.0148511	0.0137315	0.00912334	0.0112369	0.00990296	0.00736379	0.0163793	0.0082748	0.0122571	0.00607884	0.0201464	0.0149946	0.0159681	0.0172218	0.00866441	0.0133196	0.0103388	-1.38885	0.0141864	0.0100015
	193.633	0.217982	0.0180766	0.0165611	0.0152014	0.0288208	0.0273504	0.0197177	0.0160711	0.0218093	0.0169199	0.0151593	0.00174938	0.0121372	0.0231581	0.0171767	0.0185533	0.00614353	0.00777243	0.00907626	0.0148465	0.0116114	0.00186561	0.010161	0.0146382	0.00312682	0.00713497	0.00640099	0.0134677	0.0148511	0.0137315	0.00912334	0.0112369	0.00990296	0.00736379	0.0163793	0.0082748	0.0122571	0.00607884	0.0201464	0.0149946	0.0159681	0.0172218	0.00866441	0.0133196	0.0103388	-1.38885	0.0141864	0.0100015
	196.283	0.217982	0.0180766	0.0165611	0.0152014	0.0288208	0.0273504	0.0197177	0.0160711	0.0218093	0.0169199	0.0151593	0.00174938	0.0121372	0.0231581	0.0171767	0.0185533	0.00614353	0.00777243	0.00907626	0.0148465	0.0116114	0.00186561	0.010161	0.0146382	0.00312682	0.00713497	0.00640099	0.0134677	0.0148511	0.0137315	0.00912334	0.0112369	0.00990296	0.00736379	0.0163793	0.0082748	0.0122571	0.00607884	0.0201464	0.0149946	0.0159681	0.0172218	0.00866441	0.0133196	0.0103388	-1.38885	0.0141864	0.0100015
	198.933	0.217982	0.0180766	0.0165611	0.0152014	0.0288208	0.0273504	0.0197177	0.0160711	0.0218093	0.0169199	0.0151593	0.00174938	0.0121372	0.0231581	0.0171767	0.0185533	0.00614353	0.00777243	0.00907626	0.0148465	0.0116114	0.00186561	0.010161	0.0146382	0.00312682	0.00713497	0.00640099	0.0134677	0.0148511	0.0137315	0.00912334	0.0112369	0.00990296	0.00736379	0.0163793	0.0082748	0.0122571	0.00607884	0.0201464	0.0149946	0.0159681	0.0172218	0.00866441	0.0133196	0.0103388	-1.38885	0.0141864	0.0100015
	201.583	0.217982	0.0180766	0.0165611	0.0152014	0.0288208	0.0273504	0.0197177	0.0160711	0.0218093	0.0169199	0.0151593	0.00174938	0.0121372	0.0231581	0.0171767	0.0185533	0.00614353	0.00777243	0.00907626	0.0148465	0.0116114	0.00186561	0.010161	0.0146382	0.00312682	0.00713497	0.00640099	0.0134677	0.0148511	0.0137315	0.00912334	0.0112369	0.00990296	0.00736379	0.0163793	0.0082748	0.0122571	0.00607884	0.0201464	0.0149946	0.0159681	0.0172218	0.00866441	0.0133196	0.0103388	-1.38885	0.0141864	0.0100015
	204.233	0.217982	0.0180766	0.0165611	0.0152014	0.0288208	0.0273504	0.0197177	0.0160711	0.0218093	0.0169199	0.0151593	0.00174938	0.0121372	0.0231581	0.0171767	0.0185533	0.00614353	0.00777243	0.00907626	0.0148465	0.0116114	0.00186561	0.010161	0.0146382	0.00312682	0.00713497	0.00640099	0.0134677	0.0148511	0.0137315	0.00912334	0.0112369	0.00990296	0.00736379	0.0163793	0.0082748	0.0122571	0.00607884	0.0201464	0.0149946	0.0159681	0.0172218	0.00866441	0.0133196	0.0103388	-1.38885	0.0141864	0.0100015
	206.883	0.217982	0.0180766	0.0165611	0.0152014	0.0288208	0.0273504	0.0197177	0.0160711	0.0218093	0.0169199	0.0151593	0.00174938	0.0121372	0.0231581	0.0171767	0.0185533	0.00614353	0.00777243	0.00907626	0.0148465	0.0116114	0.00186561	0.010161	0.0146382	0.00312682	0.00713497	0.00640099	0.0134677	0.0148511	0.0137315	0.00912334	0.0112369	0.00990296	0.00736379	0.0163793	0.0082748	0.0122571	0.00607884	0.0201464	0.0149946	0.0159681	0.0172218	0.00866441	0.0133196	0.0103388	-1.38885	0.0141864	0.0100015
	209.533	0.217982	0.0180766	0.0165611	0.0152014	0.0288208	0.0273504	0.0197177	0.0160711	0.0218093	0.0169199	0.0151593	0.00174938	0.0121372	0.0231581	0.0171767	0.0185533	0.00614353	0.00777243	0.00907626	0.0148465	0.0116114	0.00186561	0.010161	0.0146382	0.00312682	0.00713497	0.00640099	0.0134677	0.0148511	0.0137315	0.00912334	0.0112369	0.00990296	0.00736379	0.0163793	0.0082748	0.0122571	0.00607884	0.0201464	0.0149946	0.0159681	0.0172218	0.00866441	0.0133196	0.0103388	-1.38885	0.0141864	0.0100015
	212.183	0.217982	0.0180766	0.0165611	0.0152014	0.0288208	0.0273504	0.0197177	0.0160711	0.0218093	0.0169199	0.0151593	0.00174938	0.0121372	0.0231581	0.0171767	0.0185533	0.00614353	0.00777243	0.00907626	0.0148465	0.0116114	0.00186561	0.010161	0.0146382	0.00312682	0.00713497	0.00640099	0.0134677	0.0148511	0.0137315	0.00912334	0.0112369	0.00990296	0.00736379	0.0163793	0.0082748	0.0122571	0.00607884	0.0201464	0.0149946	0.0159681	0.0172218	0.00866441	0.0133196	0.0103388	-1.38885	0.0141864	0.0100015
	214.833	0.217982	0.0180766	0.0165611	0.0152014	0.0288208	0.0273504	0.0197177	0.0160711	0.0218093	0.0169199	0.0151593	0.00174938	0.0121372	0.0231581	0.0171767	0.0185533	0.00614353	0.00777243	0.00907626	0.0148465	0.0116114	0.00186561	0.010161	0.0146382	0.00312682	0.00713497	0.00640099	0.0134677	0.0148511	0.0137315	0.00912334	0.0112369	0.00990296	0.00736379	0.0163793	0.0082748	0.0122571	0.00607884	0.0201464	0.0149946	0.0159681	0.0172218	0.00866441	0.0133196	0.0103388	-1.38885	0.0141864	0.0100015
	217.483	0.217982	0.0180766	0.0165611	0.0152014	0.0288208	0.0273504	0.0197177	0.0160711	0.0218093	0.0169199	0.0151593	0.00174938	0.0121372	0.0231581	0.0171767	0.0185533	0.00614353	0.00777243	0.00907626	0.0148465	0.0116114	0.00186561	0.010161	0.0146382	0.00312682	0.00713497	0.00640099	0.0134677	0.0148511	0.0137315	0.00912334	0.0112369	0.00990296	0.00736379	0.0163793	0.0082748	0.0122571	0.00607884	0.0201464	0.0149946	0.0159681	0.0172218	0.00866441	0.0133196	0.0103388	-1.38885	0.0141864	0.0100015
	220.133	0.217982	0.0180766	0.0165611	0.0152014	0.0288208	0.0273504	0.0197177	0.0160711	0.0218093	0.0169199	0.0151593	0.00174938	0.0121372	0.0231581	0.0171767	0.0185533	0.00614353	0.00777243	0.00907626	0.0148465	0.0116114	0.00186561	0.010161	0.0146382	0.00312682	0.00713497	0.00640099	0.0134677	0.0148511	0.0137315	0.00912334	0.0112369	0.00990296	0.00736379	0.0163793	0.0082748	0.0122571	0.00607884	0.0201464	0.0149946	0.0159681	0.0172218	0.00866441	0.0133196	0.0103388	-1.38885	0.0141864	0.0100015
	222.783	0.217982	0.0180766	0.0165611	0.0152014	0.0288208	0.0273504	0.0197177	0.0160711	0.0218093	0.0169199	0.0151593	0.00174938	0.0121372	0.0231581	0.0171767	0.0185533	0.00614353	0.00777243	0.00907626	0.0148465	0.0116114	0.00186561	0.010161	0.0146382	0.00312682	0.00713497	0.00640099	0.0134677	0.0148511	0.0137315	0.00912334	0.0112369	0.00990296	0.00736379	0.0163793	0.0082748	0.0122571	0.00607884	0.0201464	0.0149946	0.0159681	0.0172218	0.00866441	0.0133196	0.0103388	-1.38885	0.0141864	0.0100015
	225.433	0.217982	0.0180766	0.0165611	0.0152014	0.0288208	0.0273504	0.0197177	0.0160711	0.0218093	0.0169199	0.0151593	0.00174938	0.0121372	0.0231581	0.0171767	0.0185533	0.00614353	0.00777243	0.00907626	0.0148465	0.0116114	0.00186561	0.010161	0.0146382	0.00312682	0.00713497	0.00640099	0.0134677	0.0148511	0.0137315	0.00912334	0.0112369	0.00990296	0.00736379	0.0163793	0.0082748	0.0122571	0.00607884	0.0201464	0.0149946	0.0159681	0.0172218	0.00866441	0.0133196	0.0103388	-1.38885	0.0141864	0.0100015
	228.083	0.217982	0.0180766	0.0165611	0.0152014	0.0288208	0.0273504	0.0197177	0.0160711	0.0218093	0.0169199	0.0151593	0.00174938	0.0121372	0.0231581	0.0171767	0.0185533	0.00614353	0.00777243	0.00907626	0.0148465	0.0116114	0.00186561	0.010161	0.0146382	0.00312682	0.00713497	0.00640099	0.0134677	0.0148511	0.0137315	0.00912334	0.0112369	0.00990296	0.00736379	0.0163793	0.0082748	0.0122571	0.00607884	0.0201464	0.0149946	0.0159681	0.0172218	0.00866441	0.0133196	0.0103388	-1.38885	0.0141864	0.0100015
	230.733	0.217982	0.0180766	0.0165611	0.0152014	0.0288208	0.0273504	0.0197177	0.0160711	0.0218093	0.0169199	0.0151593	0.00174938	0.0121372	0.0231581	0.0171767	0.0185533	0.00614353	0.00777243	0.00907626	0.0148465	0.0116114	0.00186561	0.010161	0.0146382	0.00312682	0.00713497	0.00640099	0.0134677	0.0148511	0.0137315	0.00912334	0.0112369	0.00990296	0.00736379	0.0163793	0.0082748	0.0122571	0.00607884	0.0201464	0.0149946	0.0159681	0.0172218	0.00866441	0.0133196	0.0103388	-1.38885	0.0141864	0.0100015
	233.383	0.217982	0.0180766	0.0165611	0.0152014	0.0288208	0.0273504	0.0197177	0.0160711	0.0218093	0.0169199	0.0151593	0.00174938	0.0121372	0.0231581	0.0171767	0.0185533	0.00614353	0.00777243	0.00907626	0.0148465	0.0116114	0.00186561	0.010161	0.0146382	0.00312682	0.00713497	0.00640099	0.0134677	0.0148511	0.0137315	0.00912334	0.0112369	0.00990296	0.00736379	0.0163793	0.0082748	0.0122571	0.00607884	0.0201464	0.0149946	0.0159681	0.0172218	0.00866441	0.0133196	0.0103388	-1.38885	0.0141864	0.0100015
	236.033	0.217982	0.0180766	0.0165611	0.0152014	0.0288208	0.0273504	0.0197177	0.0160711	0.0218093	0.0169199	0.0151593	0.00174938	0.0121372	0.0231581	0.0171767	0.0185533	0.00614353	0.00777243	0.00907626	0.0148465	0.0116114	0.00186561	0.010161	0.0146382	0.00312682	0.00713497	0.00640099	0.0134677	0.0148511	0.0137315	0.00912334	0.0112369	0.00990296	0.00736379	0.0163793	0.0082748	0.0122571	0.00607884	0.0201464	0.0149946	0.0159681	0.0172218	0.00866441	0.0133196	0.0103388	-1.38885	0.0141864	0.0100015
	238.683	0.217982	0.0180766	0.0165611	0.0152014	0.0288208	0.0273504	0.0197177	0.0160711	0.0218093	0.0169199	0.0151593	0.00174938	0.0121372	0.0231581	0.0171767	0.0185533	0.00614353	0.00777243	0.00907626	0.0148465	0.0116114	0.00186561	0.010161	0.0146382	0.00312682	0.00713497	0.00640099	0.0134677	0.0148511	0.0137315	0.00912334	0.0112369	0.00990296	0.00736379	0.0163793	0.0082748	0.0122571	0.00607884	0.0201464	0.0149946	0.0159681	0.0172218	0.00866441	0.0133196	0.0103388	-1.38885	0.0141864	0.0100015
	241.333	0.217982	0.0180766	0.0165611	0.0152014	0.0288208	0.0273504	0.0197177	0.0160711	0.0218093	0.0169199	0.0151593	0.00174938	0.0121372	0.0231581	0.0171767	0.0185533	0.00614353	0.00777243	0.00907626	0.0148465	0.0116114	0.00186561	0.010161	0.0146382	0.00312682	0.00713497	0.00640099	0.0134677	0.0148511	0.0137315	0.00912334	0.0112369	0.00990296	0.00736379	0.0163793	0.0082748	0.0122571	0.00607884	0.0201464	0.0149946	0.0159681	0.0172218	0.00866441	0.0133196	0.0103388	-1.38885	0.0141864	0.0100015
	243.983	0.217982	0.0180766	0.0165611	0.0152014	0.0288208	0.0273504	0.0197177	0.0160711	0.0218093	0.0169199	0.0151593	0.00174938	0.0121372	0.0231581	0.0171767	0.0185533	0.00614353	0.00777243	0.00907626	0.0148465	0.0116114	0.00186561	0.010161	0.0146382	0.00312682	0.00713497	0.00640099	0.0134677	0.0148511	0.0137315	0.00912334	0.0112369	0.00990296	0.00736379	0.0163793	0.0082748	0.0122571	0.00607884	0.0201464	0.0149946	0.0159681	0.0172218	0.00866441	0.0133196	0.0103388	-1.38885	0.0141864	0.0100015
	246.633	0.217982	0.0180766	0.0165611	0.0152014	0.0288208	0.0273504	0.0197177	0.0160711	0.0218093	0.0169199	0.0151593	0.00174938	0.0121372	0.0231581	0.0171767	0.0185533	0.00614353	0.00777243	0.00907626	0.0148465	0.0116114	0.00186561	0.010161	0.0146382	0.00312682	0.00713497	0.00640099	0.0134677	0.0148511	0.0137315	0.00912334	0.0112369	0.00990296	0.00736379	0.0163793	0.0082748	0.0122571	0.00607884	0.0201464	0.0149946	0.0159681	0.0172218	0.00866441	0.0133196	0.0103388	-1.38885	0.0141864	0.0100015
	249.283	0.217982	0.0180766	0.0165611	0.0152014	0.0288208	0.0273504	0.0197177	0.0160711	0.0218093	0.0169199	0.0151593	0.00174938	0.0121372	0.0231581	0.0171767	0.0185533	0.00614353	0.00777243	0.00907626	0.0148465	0.0116114	0.00186561	0.010161	0.0146382	0.00312682	0.00713497	0.00640099	0.0134677	0.0148511	0.0137315	0.00912334	0.0112369	0.00990296	0.00736379	0.0163793	0.0082748	0.0122571	0.00607884	0.0201464	0.0149946	0.0159681	0.0172218	0.00866441	0.0133196	0.0103388	-1.38885	0.0141864	0.0100015
	251.933	0.217982	0.0180766	0.0165611	0.0152014	0.0288208	0.0273504	0.0197177	0.0160711	0.0218093	0.0169199	0.0151593	0.00174938	0.0121372	0.0231581	0.0171767	0.0185533	0.00614353	0.00777243	0.00907626	0.0148465	0.0116114	0.00186561	0.010161	0.0146382	0.00312682	0.00713497	0.00640099	0.0134677	0.0148511	0.0137315	0.00912334	0.0112369	0.00990296	0.00736379	0.0163793	0.0082748	0.0122571	0.00607884	0.0201464	0.0149946	0.0159681	0.0172218	0.00866441	0.0133196	0.0103388	-1.38885	0.0141864	0.0100015
	254.583	0.217982	0.0180766	0.0165611	0.0152014	0.0288208	0.0273504	0.0197177	0.0160711	0.0218093	0.0169199	0.0151593	0.00174938	0.0121372	0.0231581	0.0171767	0.0185533	0.00614353	0.00777243	0.00907626	0.0148465	0.0116114	0.00186561	0.010161	0.0146382	0.00312682	0.00713497	0.00640099	0.0134677	0.0148511	0.0137315	0.00912334	0.0112369	0.00990296	0.00736379	0.0163793	0.0082748	0.0122571	0.00607884	0.0201464	0.0149946	0.0159681	0.0172218	0.00866441	0.0133196	0.0103388	-1.38885	0.0141864	0.0100015
	257.233	0.217982	0.0180766	0.0165611	0.0152014	0.0288208	0.0273504	0.0197177	0.0160711	0.0218093	0.0169199	0.0151593	0.00174938	0.0121372	0.0231581	0.0171767	0.0185533	0.00614353	0.00777243	0.00907626	0.0148465	0.0116114	0.00186561	0.010161	0.0146382	0.00312682	0.00713497	0.00640099	0.0134677	0.0148511	0.0137315	0.00912334	0.0112369	0.00990296	0.00736379	0.0163793	0.0082748	0.0122571	0.00607884	0.0201464	0.0149946	0.0159681	0.0172218	0.00866441	0.0133196	0.0103388	-1.38885	0.0141864	0.0100015
	259.883	0.217982	0.0180766	0.0165611	0.0152014	0.0288208	0.0273504	0.0197177	0.0160711	0.0218093	0.0169199	0.0151593	0.00174938	0.0121372	0.0231581	0.0171767	0.0185533	0.00614353	0.00777243	0.00907626	0.0148465	0.0116114	0.00186561	0.010161	0.0146382	0.00312682	0.00713497	0.00640099	0.0134677	0.0148511	0.0137315	0.00912334	0.0112369	0.00990296	0.00736379	0.0163793	0.0082748	0.0122571	0.00607884	0.0201464	0.0149946	0.0159681	0.0172218	0.00866441	0.0133196	0.0103388	-1.38885	0.0141864	0.0100015
	262.533	0.217982	0.0180766	0.0165611	0.0152014	0.0288208	0.0273504	0.0197177	0.0160711	0.0218093	0.0169199	0.0151593	0.00174938	0.0121372	0.0231581	0.0171767	0.0185533	0.00614353	0.00777243	0.00907626	0.0148465	0.0116114	0.00186561	0.010161	0.0146382	0.00312682	0.00713497	0.00640099	0.0134677	0.0148511	0.0137315	0.00912334	0.0112369	0.00990296	0.00736379	0.0163793	0.0082748	0.0122571	0.00607884	0.0201464	0.0149946	0.0159681	0.0172218	0.00866441	0.0133196	0.0103388	-1.38885	0.0141864	0.0100015
	265.183	0.217982	0.0180766	0.0165611	0.0152014	0.0288208	0.0273504	0.0197177	0.0160711	0.0218093	0.0169199	0.0151593	0.00174938	0.0121372	0.0231581	0.0171767	0.0185533	0.00614353	0.00777243	0.00907626	0.0148465	0.0116114	0.00186561	0.010161	0.0146382	0.00312682	0.00713497	0.00640099	0.0134677	0.0148511	0.0137315	0.00912334	0.0112369	0.00990296	0.00736379	0.0163793	0.0082748	0.0122571	0.00607884	0.0201464	0.0149946	0.0159681	0.0172218	0.00866441	0.0133196	0.0103388	-1.38885	0.0141864	0.0100015
	1449.23	0.217982	0.0180766	0.0165611	0.0152014	0.0288208	0.0273504	0.0197177	0.0160711	0.0218093	0.0169199	0.0151593	0.00174938	0.0121372	0.0231581	0.0171767	0.0185533	0.00614353	0.00777243	0.00907626	0.0148465	0.0116114	0.00186561	0.010161	0.0146382	0.00312682	0.00713497	0.00640099	0.0134677	0.0148511	0.0137315	0.00912334	0.0112369	0.00990296	0.00736379	0.0163793	0.0082748	0.0122571	0.00607884	0.0201464	0.0149946	0.0159681	0.0172218	0.00866441	0.0133196	0.0103388	-1.38885	0.0141864	0.0100015
[truncated: 38 more columns]

## Sheet: Growth_curves
Figure 2e
	Values								Errors
	Time	V47C	wt	V47R	V47G	D111C			Time	V47C	wt	V47R	V47G	D111C
	0	0.004	0.00666667	0.007	0.002	0.00366667			0	0.000816497	0.00309121	0.00244949	0.000816497	0.00249444
	0.25	0.002	0.00766667	0.00533333	0.00233333	0.006			0.25	0.000816497	0.00235702	0.0020548	0.00124722	0.000816497
	0.5	0.00433333	0.00933333	0.00666667	0.00466667	0.00533333			0.5	0.000942809	0.00262467	0.00169967	0.000942809	0.00169967
	0.75	0.00433333	0.00766667	0.00633333	0.003	0.003			0.75	0.00169967	0.00309121	0.00169967	0.000816497	0.00163299
	1	0.00433333	0.00833333	0.00733333	0.004	0.00333333			1	0.000942809	0.00188562	0.0020548	0.000816497	0.0020548
	1.25	0.003	0.008	0.007	0.004	0.00766667			1.25	0.00141421	0.00282843	0.00216025	0.00141421	0.00169967
	1.5	0.003	0.00766667	0.006	0.00466667	0.00266667			1.5	0.000816497	0.00169967	0.00216025	0.000942809	0.00249444
	1.75	0.00566667	0.00966667	0.007	0.004	0.005			1.75	0.000942809	0.00249444	0.00244949	0.000816497	0.000816497
	2	0.00833333	0.0103333	0.00966667	0.00566667	0.006			2	0.000471405	0.00188562	0.00249444	0.000942809	0.00326599
	2.25	0.00566667	0.00833333	0.00733333	0.00366667	0.004			2.25	0.000942809	0.00124722	0.00262467	0.000471405	0.00216025
	2.5	0.00666667	0.0103333	0.00966667	0.00566667	0.008			2.5	0.000471405	0.0020548	0.00309121	0.00124722	0.00294392
	2.75	0.00666667	0.012	0.00933333	0.00533333	0.00866667			2.75	0.000942809	0.00141421	0.00262467	0.00124722	0.00124722
	3	0.00666667	0.0143333	0.00933333	0.00633333	0.00833333			3	0.000942809	0.00188562	0.0020548	0.00124722	0.00262467
	3.25	0.00766667	0.0163333	0.00933333	0.00633333	0.00966667			3.25	0.000471405	0.00124722	0.00262467	0.00124722	0.00235702
	3.5	0.00866667	0.0223333	0.0123333	0.00866667	0.0136667			3.5	0.000471405	0.00188562	0.0020548	0.00169967	0.0020548
	3.75	0.009	0.026	0.0116667	0.00933333	0.0143333			3.75	0	0.00163299	0.00169967	0.00124722	0.00262467
	4	0.01	0.0303333	0.00966667	0.00933333	0.0133333			4	0	0.000471405	0.00249444	0.00124722	0.00262467
	4.25	0.0133333	0.0393333	0.016	0.0146667	0.0206667			4.25	0.000942809	0.000471405	0.00294392	0.000942809	0.00309121
	4.5	0.0126667	0.0416667	0.015	0.013	0.0226667			4.5	0.000471405	0.000471405	0.00294392	0.00141421	0.00309121
	4.75	0.013	0.0496667	0.0156667	0.0143333	0.026			4.75	0	0.0020548	0.00169967	0.00124722	0.00216025
	5	0.016	0.0563333	0.02	0.017	0.027			5	0.000816497	0.00124722	0.00216025	0.00141421	0.00216025
	5.25	0.0163333	0.0663333	0.018	0.0163333	0.027			5.25	0.000471405	0.0020548	0.00216025	0.000471405	0.00216025
	5.5	0.0156667	0.083	0.0176667	0.0156667	0.0243333			5.5	0.000471405	0.00355903	0.00169967	0.00169967	0.00329983
	5.75	0.0153333	0.105333	0.0173333	0.0163333	0.028			5.75	0.000471405	0.00402768	0.0020548	0.000471405	0.00294392
	6	0.0156667	0.127667	0.0186667	0.016	0.0313333			6	0.000942809	0.00524934	0.00249444	0.000816497	0.00124722
	6.25	0.0166667	0.154667	0.02	0.0163333	0.0333333			6.25	0.000942809	0.0062361	0.00163299	0.000471405	0.000471405
	6.5	0.0166667	0.171	0.022	0.0173333	0.035			6.5	0.00124722	0.00535413	0.00163299	0.000942809	0.00163299
	6.75	0.018	0.195333	0.0213333	0.0186667	0.0376667			6.75	0	0.00713364	0.00262467	0.000942809	0.00124722
	7	0.0193333	0.224	0.0213333	0.019	0.0406667			7	0.00124722	0.00725718	0.0020548	0.000816497	0.000942809
	7.25	0.0166667	0.263	0.0196667	0.0193333	0.045			7.25	0.000942809	0.00909212	0.00169967	0.000471405	0.000816497
	7.5	0.0166667	0.29	0.02	0.0176667	0.0463333			7.5	0.000942809	0.0102307	0.00216025	0.000471405	0.000471405
	7.75	0.019	0.314333	0.0206667	0.0186667	0.0543333			7.75	0	0.0114407	0.00235702	0.000471405	0.000471405
	8	0.0193333	0.340667	0.0223333	0.0196667	0.0653333			8	0.00124722	0.0110855	0.00124722	0.000471405	0.000471405
	8.25	0.019	0.365	0.0216667	0.0193333	0.071			8.25	0.000816497	0.0130639	0.00169967	0.000471405	0.000816497
	8.5	0.0183333	0.388	0.0213333	0.0193333	0.0793333			8.5	0.000471405	0.0143062	0.00124722	0.000471405	0.00124722
	8.75	0.0176667	0.406333	0.0216667	0.0196667	0.0963333			8.75	0.000471405	0.0147271	0.00169967	0.00124722	0.0020548
	9	0.019	0.421667	0.021	0.0183333	0.0996667			9	0.00141421	0.0155206	0.00216025	0.000471405	0.00286744
	9.25	0.02	0.438333	0.0226667	0.0213333	0.111			9.25	0.000816497	0.0159234	0.00169967	0.000471405	0.00216025
	9.5	0.0193333	0.45	0.023	0.019	0.121333			9.5	0.000942809	0.0155134	0.00282843	0	0.00286744
	9.75	0.0196667	0.467333	0.0253333	0.0213333	0.142333			9.75	0.00124722	0.0159234	0.00286744	0.000471405	0.00368179
	10	0.0193333	0.480667	0.0243333	0.021	0.159667			10	0.00124722	0.0159652	0.00262467	0.000816497	0.00410961
	10.25	0.0226667	0.496333	0.026	0.0233333	0.185			10.25	0.000471405	0.0167398	0.00216025	0.000471405	0.00408248
	10.5	0.0206667	0.510333	0.026	0.0243333	0.208667			10.5	0.000471405	0.0175563	0.00163299	0.000471405	0.00385861
	10.75	0.0193333	0.522	0.0216667	0.0226667	0.227333			10.75	0.000942809	0.0179629	0.00249444	0.000471405	0.00329983
	11	0.0183333	0.533667	0.0226667	0.0206667	0.254667			11	0.000471405	0.0179691	0.00309121	0.000942809	0.000471405
	11.25	0.0216667	0.551667	0.025	0.0236667	0.283			11.25	0.000471405	0.0183727	0.00216025	0.00124722	0.00355903
	11.5	0.019	0.562667	0.0236667	0.023	0.301			11.5	0.000816497	0.0191891	0.00169967	0.000816497	0.00711805
	11.75	0.0196667	0.576333	0.0233333	0.0246667	0.322667			11.75	0.000942809	0.0200056	0.00329983	0.00124722	0.00758654
	12	0.024	0.59	0.027	0.028	0.347333			12	0.000816497	0.0204613	0.00282843	0.00141421	0.00849837
	12.25	0.0226667	0.598333	0.027	0.0273333	0.366667			12.25	0.000471405	0.0216384	0.00282843	0.0020548	0.0105304
	12.5	0.023	0.607667	0.0266667	0.028	0.383667			12.5	0.000816497	0.020822	0.00309121	0.00163299	0.0107806
	12.75	0.021	0.614667	0.0246667	0.0266667	0.397667			12.75	0.000816497	0.0220504	0.00235702	0.0020548	0.0123918
	13	0.021	0.623667	0.027	0.0283333	0.415667			13	0.000816497	0.0212341	0.00216025	0.0020548	0.0123918
	13.25	0.0216667	0.631667	0.0246667	0.0286667	0.430667			13.25	0.000471405	0.0216384	0.00235702	0.00385861	0.0123918
	13.5	0.0226667	0.640667	0.0253333	0.0303333	0.447			13.5	0.000471405	0.0220504	0.00188562	0.00339935	0.0139523
	13.75	0.0206667	0.647	0.0253333	0.031	0.461			13.75	0.000471405	0.0216487	0.00124722	0.00355903	0.0152534
	14	0.0203333	0.652333	0.0223333	0.03	0.474667			14	0.000471405	0.0220656	0.00262467	0.00374166	0.0156276
	14.25	0.0223333	0.66	0.0263333	0.0323333	0.492			14.25	0.000471405	0.0220907	0.0020548	0.00478423	0.0165731
	14.5	0.0223333	0.664667	0.0253333	0.032	0.508333			14.5	0.000942809	0.0216692	0.0020548	0.00496655	0.0179877
	14.75	0.0193333	0.669667	0.0226667	0.0326667	0.52			14.75	0.000471405	0.0224846	0.00309121	0.00524934	0.0176824
	15	0.023	0.676333	0.024	0.036	0.537667			15	0.000816497	0.0228813	0.00216025	0.00496655	0.0180616
	15.25	0.0243333	0.682	0.0266667	0.038	0.553333			15.25	0.000471405	0.0224648	0.00169967	0.00571548	0.0184451
	15.5	0.0246667	0.686333	0.0273333	0.0403333	0.565667			15.5	0.000471405	0.0236972	0.00262467	0.00555778	0.0192238
	15.75	0.02	0.688333	0.0236667	0.0383333	0.573333			15.75	0	0.0236972	0.00235702	0.00612826	0.0200721
	16	0.021	0.689667	0.0243333	0.0393333	0.584			16	0.000816497	0.0233	0.0020548	0.00618241	0.0196469
	16.25	0.0203333	0.692667	0.0243333	0.041	0.594667			16.25	0.000471405	0.0224846	0.00188562	0.00571548	0.0204179
	16.5	0.019	0.692	0.022	0.04	0.602667			16.5	0.00141421	0.0225536	0.00282843	0.00648074	0.0204179
	16.75	0.0233333	0.697	0.0253333	0.044	0.614333			16.75	0.000471405	0.0229056	0.00188562	0.00637704	0.0200721
	17	0.0213333	0.696667	0.024	0.0446667	0.620333			17	0.000471405	0.0237534	0.00374166	0.00659966	0.0212498
	17.25	0.0246667	0.701667	0.0266667	0.05	0.632			17.25	0.000471405	0.0224846	0.00249444	0.00637704	0.0220907
	17.5	0.0233333	0.700333	0.0263333	0.0486667	0.638333			17.5	0.000471405	0.0225142	0.00262467	0.00664998	0.0233286
	17.75	0.023	0.7	0.024	0.0493333	0.643333			17.75	0.000816497	0.0224648	0.00294392	0.00684755	0.0229831
	18	0.0223333	0.700667	0.0236667	0.0493333	0.651			18	0.00124722	0.0224846	0.0020548	0.00684755	0.0229056
	18.25	0.0213333	0.702333	0.0233333	0.05	0.656			18.25	0.000942809	0.0220656	0.0020548	0.00648074	0.0229056
	18.5	0.0223333	0.704667	0.0253333	0.053	0.663			18.5	0.000942809	0.0233	0.00262467	0.00648074	0.0233666
	18.75	0.0226667	0.705	0.0253333	0.054	0.669333			18.75	0.000942809	0.0229056	0.00262467	0.00648074	0.0220656
	19	0.021	0.705	0.023	0.054	0.671333			19	0.000816497	0.0224648	0.00282843	0.00668331	0.0220656
	19.25	0.0233333	0.708667	0.0266667	0.0573333	0.679			19.25	0.000471405	0.0224846	0.00235702	0.00531246	0.0229056
	19.5	0.0223333	0.707333	0.0253333	0.0573333	0.683667			19.5	0.00124722	0.0212498	0.00188562	0.00531246	0.0229395
	19.75	0.02	0.708	0.023	0.0573333	0.685333			19.75	0.000816497	0.0216487	0.00163299	0.00573488	0.020822
	20	0.0243333	0.711667	0.0273333	0.062	0.690333			20	0.000471405	0.0216692	0.00262467	0.00616441	0.0212498
	20.25	0.0193333	0.708333	0.0236667	0.0596667	0.687667			20.25	0.000471405	0.0217	0.00169967	0.00659966	0.0213125
	20.5	0.021	0.711	0.0253333	0.062	0.693333			20.5	0	0.021276	0.00262467	0.00616441	0.0212498
	20.75	0.0203333	0.711333	0.0236667	0.0613333	0.692667			20.75	0.000942809	0.0217	0.00235702	0.00654896	0.0200389
	21	0.0256667	0.716	0.0276667	0.067	0.698667			21	0.000471405	0.0216487	0.00309121	0.00697615	0.0216692
	21.25	0.024	0.717	0.027	0.0673333	0.698667			21.25	0.000816497	0.021276	0.00216025	0.00654896	0.020854
	21.5	0.0233333	0.715333	0.0243333	0.0656667	0.698			21.5	0.000942809	0.0212498	0.00262467	0.00694422	0.0217409
	21.75	0.021	0.713	0.0233333	0.0636667	0.697333			21.75	0.000816497	0.021276	0.00188562	0.00694422	0.0208859
	22	0.023	0.716667	0.0236667	0.0663333	0.700333			22	0	0.020854	0.00249444	0.0077603	0.0208859
	22.25	0.02	0.715333	0.0223333	0.0686667	0.699			22.25	0.000816497	0.020822	0.00262467	0.00857645	0.0201163
	22.5	0.0256667	0.720333	0.0273333	0.0733333	0.705			22.5	0.000471405	0.0200721	0.0020548	0.00857645	0.0200167
	22.75	0.0206667	0.716667	0.0213333	0.0703333	0.701			22.75	0.000471405	0.0200389	0.00188562	0.00984322	0.0204613
	23	0.025	0.721667	0.029	0.0746667	0.708333			23	0.000816497	0.020854	0.00282843	0.0110855	0.0200721
	23.25	0.0233333	0.720667	0.0266667	0.0766667	0.708			23.25	0.000471405	0.0200389	0.00235702	0.0115854	0.0201163
	23.5	0.0246667	0.722	0.0263333	0.0793333	0.710667			23.5	0.000471405	0.0200167	0.0020548	0.0119536	0.0204993
	23.75	0.0213333	0.720333	0.0243333	0.077	0.707			23.75	0.000471405	0.0200721	0.00188562	0.0128323	0.0201163
	24	0.0256667	0.724667	0.0276667	0.0826667	0.711333			24	0.000471405	0.0196016	0.00235702	0.0137194	0.020548
	24.25	0.0223333	0.721667	0.024	0.0813333	0.709333			24.25	0.00124722	0.0200389	0.00216025	0.0140791	0.0213594
	24.5	0.025	0.724	0.0256667	0.086	0.712			24.5	0.000816497	0.0196469	0.00309121	0.0149666	0.0209284
	24.75	0.0236667	0.723667	0.0276667	0.0876667	0.711667			24.75	0.000471405	0.0196864	0.00249444	0.0153261	0.0209815
	25	0.0206667	0.722	0.0226667	0.088	0.709333			25	0.000471405	0.0192007	0.0020548	0.0152534	0.0213594
	25.25	0.022	0.722667	0.0243333	0.0906667	0.712667			25.25	0	0.0200389	0.0020548	0.0164384	0.0209815
	25.5	0.0243333	0.725667	0.0246667	0.0953333	0.715333			25.5	0.00124722	0.0200389	0.00249444	0.0181169	0.0210449
	25.75	0.0213333	0.724333	0.0253333	0.0966667	0.716			25.75	0.000942809	0.0192585	0.00262467	0.0180616	0.0217409
	26	0.024	0.726667	0.0263333	0.101	0.717667			26	0.000816497	0.0192238	0.0020548	0.0193046	0.0209815
	26.25	0.021	0.725667	0.025	0.101333	0.717333			26.25	0.000816497	0.0200389	0.00216025	0.0196186	0.0215613
	26.5	0.0203333	0.726	0.023	0.104667	0.716333			26.5	0.000471405	0.0192007	0.00244949	0.0200389	0.021853
	26.75	0.0203333	0.726333	0.0236667	0.106333	0.719			26.75	0.00124722	0.0196186	0.00235702	0.0212498	0.0214165
	27	0.0233333	0.729667	0.0296667	0.113667	0.723667			27	0.000471405	0.0192238	0.0020548	0.0212341	0.0209815
	27.25	0.0216667	0.727	0.0253333	0.113333	0.720667			27.25	0.000942809	0.0188326	0.00339935	0.0216384	0.022005
	27.5	0.021	0.727333	0.0243333	0.117333	0.720667			27.5	0.000816497	0.0196186	0.00262467	0.0232713	0.022005
	27.75	0.0223333	0.730667	0.0266667	0.122667	0.724667			27.75	0.000471405	0.0192238	0.00249444	0.0240878	0.0214838
	28	0.0223333	0.730667	0.0266667	0.124333	0.724333			28	0.000471405	0.0192238	0.00329983	0.0236831	0.0215613
	28.25	0.0216667	0.728667	0.025	0.125	0.723667			28.25	0.000471405	0.0192238	0.00294392	0.0249132	0.0212027
	28.5	0.023	0.730667	0.028	0.129333	0.726667			28.5	0	0.0187853	0.00326599	0.024931	0.022291
	28.75	0.024	0.731333	0.0266667	0.133333	0.725667			28.75	0	0.0188031	0.00235702	0.0261958	0.0204015
	29	0.021	0.728667	0.024	0.132667	0.724			29	0	0.0184089	0.00216025	0.0265874	0.0214165
	29.25	0.023	0.731333	0.025	0.137667	0.725667			29.25	0.000816497	0.0188031	0.00216025	0.0282174	0.0209815
	29.5	0.0213333	0.729667	0.023	0.138333	0.723667			29.5	0.00124722	0.0179691	0.00294392	0.0286395	0.022005
	29.75	0.024	0.732667	0.027	0.143333	0.727667			29.75	0	0.0192238	0.00216025	0.0294543	0.0198718
	30	0.022	0.731333	0.0246667	0.145	0.727			30	0.000816497	0.017632	0.00235702	0.030692	0.0211187
	30.25	0.0213333	0.731333	0.026	0.147667	0.729333			30.25	0.000471405	0.0179877	0.00216025	0.0314784	0.0223656
	30.5	0.0213333	0.731333	0.0246667	0.151	0.728333			30.5	0.000471405	0.0188031	0.00309121	0.0315066	0.0215613
	30.75	0.022	0.731667	0.0243333	0.153	0.727333			30.75	0.000816497	0.0192238	0.0020548	0.0319687	0.0212968
	31	0.021	0.732333	0.024	0.156667	0.728667			31	0	0.0184451	0.00216025	0.0335592	0.022005
	31.25	0.0226667	0.733667	0.0226667	0.160333	0.728667			31.25	0.000471405	0.0184089	0.00169967	0.0331696	0.0209497
	31.5	0.0213333	0.731333	0.0233333	0.161	0.728333			31.5	0.000942809	0.0175563	0.00339935	0.0344093	0.0210608
	31.75	0.027	0.737333	0.0283333	0.169333	0.732667			31.75	0.000816497	0.0179877	0.00188562	0.0344513	0.0215149
	32	0.0203333	0.732	0.021	0.167667	0.725667			32	0.000471405	0.0175689	0.00216025	0.0356495	0.0220958
	32.25	0.0216667	0.734	0.0246667	0.172333	0.729			32.25	0.000471405	0.0172047	0.0020548	0.0360771	0.0214009
	32.5	0.02	0.73	0.024	0.172333	0.726333			32.5	0	0.0180185	0.00216025	0.0357429	0.023214
	32.75	0.023	0.735667	0.0226667	0.179	0.730667			32.75	0	0.0179691	0.0020548	0.0365057	0.0213125
	33	0.0213333	0.735	0.024	0.181333	0.730667			33	0.000471405	0.0167531	0.00163299	0.0368902	0.0207257
	33.25	0.0213333	0.734	0.026	0.184333	0.732			33.25	0.000471405	0.0167531	0.00163299	0.0377035	0.0211818
	33.5	0.023	0.735	0.0276667	0.188	0.734333			33.5	0.000816497	0.0167531	0.00309121	0.0381314	0.0216384
	33.75	0.0226667	0.734	0.0283333	0.190667	0.734333			33.75	0.000471405	0.0163911	0.00262467	0.0388187	0.020854
	34	0.0233333	0.734333	0.0256667	0.193333	0.733			34	0.000471405	0.0171723	0.00309121	0.0396176	0.0211818
	34.25	0.0203333	0.733	0.0246667	0.195667	0.731			34.25	0.000471405	0.0160624	0.00309121	0.0400194	0.0214009
	34.5	0.0223333	0.735333	0.025	0.202	0.733667			34.5	0.000471405	0.0171723	0.00294392	0.0404228	0.0207257
	34.75	0.0216667	0.733	0.025	0.204	0.733			34.75	0.000471405	0.0163299	0.00216025	0.0408248	0.0211818
	35	0.0233333	0.736	0.0253333	0.209333	0.734333			35	0.000471405	0.0159374	0.0020548	0.0412338	0.0214528
	35.25	0.0226667	0.734333	0.0246667	0.211	0.732333			35.25	0.000471405	0.0171723	0.00169967	0.0412391	0.0214528
	35.5	0.0213333	0.734	0.0246667	0.215333	0.734			35.5	0.000471405	0.0159374	0.00249444	0.041652	0.0203961
	35.75	0.0203333	0.732667	0.024	0.217667	0.732333			35.75	0.000471405	0.0159652	0.00216025	0.0412499	0.0214528
	36	0.022	0.735667	0.027	0.223667	0.733			36	0.000816497	0.0151511	0.00141421	0.0404997	0.0209921
	36.25	0.0236667	0.736333	0.0253333	0.228333	0.732667			36.25	0.000471405	0.0160069	0.00169967	0.0408928	0.0213125
	36.5	0.0203333	0.734	0.0236667	0.229333	0.732333			36.5	0.000471405	0.0160624	0.00249444	0.0413468	0.0214528
	36.75	0.022	0.734333	0.0246667	0.233333	0.733			36.75	0	0.0160069	0.00169967	0.0405326	0.0206074
	37	0.0213333	0.734	0.025	0.237	0.732667			37	0.000471405	0.0159374	0.00282843	0.0413844	0.0205318
	37.25	0.0213333	0.735	0.025	0.243333	0.734667			37.25	0.000471405	0.0167531	0.00282843	0.0409986	0.0207257
	37.5	0.022	0.735333	0.025	0.247333	0.734667			37.5	0.000816497	0.0163571	0.00282843	0.0422874	0.0205318
	37.75	0.025	0.737667	0.0293333	0.255	0.737667			37.75	0.000816497	0.0155206	0.00329983	0.0420238	0.0205318
	38	0.022	0.735667	0.0266667	0.256667	0.736333			38	0.000816497	0.0159652	0.00235702	0.0415879	0.020854
	38.25	0.024	0.737333	0.028	0.263	0.738333			38.25	0.000816497	0.0163571	0.00294392	0.0417213	0.0206774
	38.5	0.024	0.735667	0.025	0.266	0.734333			38.5	0.000816497	0.0148174	0.00163299	0.0417213	0.0206774
	38.75	0.0226667	0.734667	0.023	0.269333	0.733667			38.75	0.000471405	0.0159652	0.00282843	0.0418755	0.0205318
	39	0.0226667	0.735	0.024	0.274333	0.734667			39	0.00124722	0.0159374	0.00216025	0.0421453	0.0199388
	39.25	0.0193333	0.734	0.023	0.277333	0.732333			39.25	0.000471405	0.0151217	0.00294392	0.0418994	0.0200721
	39.5	0.0196667	0.734	0.0246667	0.283667	0.734			39.5	0.000471405	0.0159374	0.00235702	0.0413306	0.0211818
	39.75	0.0223333	0.735	0.0236667	0.289333	0.734			39.75	0.000471405	0.0155778	0.00249444	0.0414514	0.0208327
	40	0.0203333	0.734333	0.024	0.294333	0.733333			40	0.000471405	0.0155421	0.00163299	0.0410636	0.0199053
	40.25	0.02	0.734333	0.0253333	0.296333	0.734667			40.25	0.000816497	0.0155421	0.00262467	0.0407376	0.0203688
	40.5	0.022	0.734667	0.0246667	0.303667	0.735333			40.5	0	0.0159652	0.00235702	0.0404338	0.0197709
	40.75	0.02	0.732333	0.0223333	0.305333	0.731667			40.75	0	0.0155421	0.0020548	0.0392032	0.0202375
	41	0.0233333	0.735333	0.0263333	0.312333	0.735			41	0.000942809	0.015195	0.00124722	0.0398358	0.0193046
	41.25	0.0223333	0.735333	0.0243333	0.317	0.734333			41.25	0.000471405	0.015195	0.0020548	0.0387384	0.0205318
	41.5	0.02	0.733667	0.023	0.318667	0.731667			41.5	0.000816497	0.0151511	0.00216025	0.038143	0.0209974
	41.75	0.0233333	0.734333	0.027	0.322667	0.734			41.75	0.000471405	0.0155421	0.00216025	0.0373839	0.0208327
	42	0.0243333	0.736	0.026	0.329	0.736333			42	0.000471405	0.0147648	0.00163299	0.0370945	0.0197709
	42.25	0.0213333	0.733	0.024	0.332667	0.735			42.25	0.000471405	0.0147648	0.00355903	0.0366273	0.0207043
	42.5	0.0223333	0.734	0.0253333	0.336667	0.733333			42.5	0.000471405	0.0147648	0.0020548	0.0352263	0.0197709
	42.75	0.0203333	0.732333	0.023	0.340667	0.731667			42.75	0.000942809	0.0155421	0.00282843	0.0337178	0.0202375
	43	0.022	0.734	0.0233333	0.345333	0.732333			43	0.000816497	0.0151217	0.00286744	0.0332499	0.0197709
	43.25	0.0213333	0.733	0.0236667	0.348667	0.731667			43.25	0.000942809	0.0147648	0.00309121	0.0322215	0.0203688
	43.5	0.0216667	0.733667	0.023	0.354333	0.731667			43.5	0.000471405	0.0151511	0.00244949	0.0316789	0.0202375
	43.75	0.0223333	0.734333	0.0246667	0.358667	0.731667			43.75	0.000471405	0.0148847	0.0020548	0.0300037	0.0209974
	44	0.0226667	0.733667	0.0263333	0.362333	0.733667			44	0.000471405	0.0151511	0.00329983	0.0294882	0.0202375
	44.25	0.0216667	0.732333	0.0243333	0.366	0.732			44.25	0.000942809	0.0148847	0.00169967	0.0289943	0.0199499
	44.5	0.0216667	0.734333	0.024	0.371333	0.732667			44.5	0.000471405	0.015195	0.00244949	0.0280515	0.0201384
	44.75	0.0216667	0.734667	0.0256667	0.376	0.734667			44.75	0.00124722	0.0140079	0.00235702	0.0275802	0.0196016
	45	0.019	0.730667	0.022	0.376	0.730333			45	0.00141421	0.0143372	0.00163299	0.0269196	0.0197709
	45.25	0.021	0.732333	0.0233333	0.380333	0.731			45.25	0	0.0143836	0.0020548	0.0267125	0.0198662
	45.5	0.023	0.733667	0.024	0.385667	0.731			45.5	0.000816497	0.0143372	0.00216025	0.0264491	0.0192007
	45.75	0.0213333	0.731333	0.0226667	0.387333	0.729333			45.75	0.00169967	0.0143836	0.00286744	0.0267125	0.0204179
	46	0.0226667	0.734333	0.0236667	0.394	0.732333			46	0.00124722	0.0143836	0.00169967	0.0255082	0.0204179
	46.25	0.022	0.733	0.0246667	0.395333	0.731333			46.25	0.000816497	0.0139523	0.00286744	0.0260427	0.0204179
	46.5	0.0226667	0.733333	0.0253333	0.398667	0.731333			46.5	0.000471405	0.0147271	0.00286744	0.02585	0.0196695
	46.75	0.0223333	0.734333	0.0246667	0.402	0.732333			46.75	0.000942809	0.0143836	0.00169967	0.0249132	0.0197709
	47	0.0183333	0.731	0.0223333	0.402333	0.728333			47	0.00124722	0.0131403	0.0020548	0.0261321	0.0196695
	47.25	0.0223333	0.733	0.024	0.406	0.730333			47.25	0.000471405	0.0147648	0.000816497	0.02502	0.0196695
	47.5	0.0186667	0.729	0.02	0.406333	0.726333			47.5	0.00124722	0.0139523	0.00216025	0.0246351	0.0196695
	47.75	0.0216667	0.732333	0.0226667	0.412667	0.731			47.75	0.00124722	0.0139124	0.00169967	0.025197	0.0184572
	48	0.0236667	0.733333	0.025	0.415	0.730667			48	0.00169967	0.0143836	0.00163299	0.0243858	0.0193964
	48.25	0.021	0.731	0.0223333	0.416667	0.73			48.25	0.00141421	0.0139523	0.00262467	0.0253158	0.0198158
	48.5	0.0203333	0.731333	0.023	0.419667	0.728333			48.5	0.00169967	0.0143836	0.00141421	0.0245538	0.0195675
	48.75	0.0196667	0.731	0.0203333	0.421333	0.726333			48.75	0.0020548	0.0147648	0.0020548	0.0248507	0.0189268
	49	0.02	0.729	0.02	0.422333	0.726			49	0.000816497	0.0139523	0.00216025	0.0248507	0.0198158
	49.25	0.0223333	0.731667	0.0236667	0.427	0.728333			49.25	0.00188562	0.0140079	0.0020548	0.0243858	0.0196016
	49.5	0.0216667	0.730333	0.0236667	0.43	0.729333			49.5	0.00188562	0.0135728	0.00249444	0.0245357	0.0196016
	49.75	0.0236667	0.732333	0.0266667	0.433333	0.730333			49.75	0.00286744	0.0143836	0.00124722	0.0234568	0.0196016
	50	0.0206667	0.73	0.0203333	0.433	0.727			50	0.0020548	0.0139523	0.00249444	0.0245357	0.0184572
	50.25	0.023	0.731	0.0243333	0.437333	0.729667			50.25	0.00244949	0.0136382	0.00188562	0.0234568	0.0193448
	50.5	0.0226667	0.732	0.0243333	0.44	0.729333			50.5	0.00249444	0.0144453	0.00249444	0.0237627	0.0189268
	50.75	0.022	0.730333	0.0206667	0.44	0.726333			50.75	0.00244949	0.0135728	0.00169967	0.0237627	0.0189268
	51	0.0216667	0.730333	0.0206667	0.443333	0.728333			51	0.00329983	0.0135728	0.00235702	0.0234568	0.0189268
	51.25	0.0233333	0.731	0.0233333	0.446	0.728667			51.25	0.00368179	0.0131403	0.0020548	0.0231517	0.0200721
	51.5	0.02	0.728	0.022	0.445333	0.727333			51.5	0.00294392	0.0136382	0.00294392	0.0230121	0.0196695
	51.75	0.024	0.731333	0.024	0.45	0.728333			51.75	0.00374166	0.0140791	0.00244949	0.0231517	0.0189268
	52	0.0236667	0.731333	0.025	0.453	0.728667			52	0.00385861	0.0140791	0.00163299	0.0217715	0.018625
	52.25	0.025	0.731	0.0233333	0.454	0.727			52.25	0.00432049	0.0136382	0.0020548	0.0209921	0.0191311
	52.5	0.024	0.731	0.0223333	0.455667	0.727667			52.5	0.00454606	0.0131403	0.00169967	0.0220958	0.0186607
	52.75	0.0246667	0.727667	0.021	0.456	0.724667			52.75	0.0054365	0.0127105	0.00244949	0.0217715	0.0186607
	53	0.0246667	0.729	0.0226667	0.459	0.726667			53	0.00573488	0.0136382	0.00169967	0.0217715	0.0186607
	53.25	0.023	0.728333	0.023	0.460667	0.724667			53.25	0.00588784	0.0132749	0.00216025	0.0199388	0.018625
	53.5	0.0253333	0.729	0.022	0.462333	0.726333			53.5	0.00659966	0.0136382	0.00244949	0.020854	0.0181537
	53.75	0.024	0.727333	0.0206667	0.462333	0.724667			53.75	0.00648074	0.0135728	0.00169967	0.0202704	0.017932
	54	0.0223333	0.725333	0.019	0.462333	0.722667			54	0.00713364	0.0132749	0.00282843	0.0194822	0.0186607
	54.25	0.0246667	0.727333	0.023	0.468333	0.726333			54.25	0.00758654	0.0135728	0.00294392	0.0194822	0.0188739
	54.5	0.0253333	0.727667	0.021	0.469	0.724333			54.5	0.00849837	0.0131993	0.00244949	0.0198158	0.0181537
	54.75	0.0253333	0.726667	0.02	0.471	0.725333			54.75	0.00928559	0.0137194	0.00216025	0.0192527	0.017442
	55	0.025	0.725667	0.0213333	0.471667	0.726667			55	0.0094163	0.0137194	0.00262467	0.019362	0.017932
	55.25	0.0253333	0.725667	0.0203333	0.472333	0.724667			55.25	0.0100775	0.0131993	0.00262467	0.0183545	0.017932
	55.5	0.0263333	0.725	0.0193333	0.473667	0.722667			55.5	0.0100775	0.0131403	0.0020548	0.0188031	0.0172498
	55.75	0.027	0.725333	0.0213333	0.475333	0.723			55.75	0.0109848	0.0124722	0.0020548	0.018625	0.0176824
	56	0.027	0.727333	0.021	0.48	0.725			56	0.0108012	0.0132749	0.00216025	0.0179072	0.0176824
	56.25	0.0296667	0.727333	0.0223333	0.482	0.725667			56.25	0.0113235	0.0132749	0.00262467	0.0181842	0.017932
	56.5	0.032	0.729333	0.024	0.484	0.727333			56.5	0.0125698	0.0135728	0.00294392	0.0187083	0.0181537
	56.75	0.0306667	0.727	0.0226667	0.484	0.725667			56.75	0.0126842	0.0133666	0.00249444	0.0181842	0.017932
	57	0.03	0.726667	0.0213333	0.486	0.723667			57	0.0123558	0.0137194	0.0020548	0.0176824	0.0172111
	57.25	0.0293333	0.725	0.0206667	0.485	0.723667			57.25	0.0130213	0.0128323	0.00249444	0.0176824	0.017932
	57.5	0.0286667	0.723667	0.0193333	0.485667	0.722			57.5	0.0134743	0.0137194	0.00286744	0.0172498	0.01772
	57.75	0.0306667	0.725333	0.0193333	0.487667	0.721667			57.75	0.0142673	0.0130213	0.00262467	0.0179691	0.0186607
	58	0.031	0.724	0.0196667	0.489333	0.721667			58	0.0147196	0.0133666	0.00124722	0.0179877	0.0186607
	58.25	0.0313333	0.724	0.0193333	0.490667	0.721667			58.25	0.0146135	0.0133666	0.00169967	0.0175942	0.017932
	58.5	0.03	0.723333	0.019	0.490667	0.721667			58.5	0.0149666	0.0135974	0.00216025	0.0171529	0.0179877
	58.75	0.0326667	0.724333	0.021	0.493333	0.724667			58.75	0.0150628	0.0130213	0.00216025	0.0175563	0.0179877
	59	0.034	0.726667	0.0223333	0.496	0.723667			59	0.0157692	0.0129185	0.0020548	0.0175689	0.017932
	59.25	0.0333333	0.724	0.0206667	0.497	0.720667			59.25	0.0154128	0.0125698	0.0020548	0.0175689	0.017932
	59.5	0.034	0.723333	0.0196667	0.497333	0.72			59.5	0.0160624	0.0130213	0.00169967	0.0171529	0.01772
	59.75	0.0323333	0.722333	0.019	0.497333	0.721667			59.75	0.0164992	0.0132749	0.00282843	0.0179691	0.0172111
	60	0.0356667	0.724667	0.0206667	0.502	0.720667			60	0.0164384	0.0126842	0.0020548	0.0175689	0.017932

## Sheet: R2
Figure 3f	and	Figure S3
	Residue	R2 in s-1	Negative error in s-1	Positive error in s-1	State
	44	12.151	-0.0694652	0.0702686	free
	45	13.9639	-0.186741	0.191873	free
	46	16.6304	-0.246036	0.253538	free
	47	18.1426	-0.384581	0.401607	free
	48	18.3154	-0.326892	0.338993	free
	49	17.2995	-0.388225	0.406468	free
	51	14.794	-0.115672	0.11751	free
	52	17.4886	-0.574484	0.61488	free
	54	13.9049	-0.101749	0.10326	free
	55	11.9561	-0.0818589	0.0829953	free
	57	11.1205	-0.0630243	0.0637469	free
	59	12.2736	-0.0768677	0.0778428	free
	61	14.7822	-0.10665	0.108212	free
	62	15.5739	-0.154765	0.157904	free
	64	15.5024	-0.201805	0.207199	free
	65	17.4798	-0.164212	0.167356	free
	66	17.5417	-0.296809	0.307205	free
	67	18.5052	-0.253745	0.2609	free
	68	17.2093	-0.248416	0.2558	free
	69	16.6984	-0.211095	0.216571	free
	70	15.6986	-0.210267	0.216054	free
	71	16.4842	-0.133538	0.135737	free
	72	16.4758	-0.122028	0.123862	free
	73	15.5826	-0.102579	0.103947	free
	75	18.1739	-0.268281	0.276443	free
	76	16.6934	-0.169176	0.172675	free
	77	18.7371	-0.233351	0.239312	free
	79	16.8404	-0.0985464	0.0997134	free
	81	18.4539	-0.178375	0.181891	free
	82	16.5555	-0.118601	0.120325	free
	83	15.5169	-0.169001	0.172765	free
	84	15.1734	-0.0737647	0.074489	free
	85	16.1059	-0.104243	0.10561	free
	86	16.8031	-0.147533	0.15017	free
	87	16.306	-0.136955	0.139295	free
	88	16.9176	-0.126635	0.12856	free
	89	17.5716	-0.154638	0.157408	free
	91	17.3518	-0.158726	0.161684	free
	92	17.3626	-0.139685	0.14197	free
	94	16.4069	-0.139404	0.141814	free
	95	17.7513	-0.145648	0.148078	free
	96	15.8248	-0.171142	0.174925	free
	97	15.7191	-0.106437	0.107898	free
	98	15.1616	-0.199317	0.204699	free
	99	18.5429	-0.136635	0.138679	free
	100	15.7483	-0.114613	0.116305	free
	101	16.047	-0.0850414	0.0859524	free
	102	17.9591	-0.318458	0.330168	free
	103	18.9627	-0.336057	0.348406	free
	104	16.8745	-0.27969	0.28928	free
	105	18.1828	-0.32108	0.332835	free
	106	15.0011	-0.132143	0.134513	free
	107	16.756	-0.188884	0.193241	free
	108	18.0398	-0.223694	0.229382	free
	109	18.2525	-0.222984	0.228569	free
	111	17.2432	-0.218166	0.22383	free
	113	17.8018	-0.202353	0.20706	free
	114	17.8079	-0.119617	0.121246	free
	116	17.7217	-0.28915	0.298904	free
	117	19.0902	-0.225413	0.230865	free
	119	19.2215	-0.227065	0.232559	free
	120	17.7336	-0.19734	0.201832	free
	123	18.8541	-0.24583	0.252413	free
	124	17.762	-0.234022	0.240355	free
	125	17.1712	-0.155264	0.158123	free
	126	18.0291	-0.193781	0.198038	free
	127	16.2135	-0.169351	0.172964	free
	128	16.2227	-0.282284	0.292462	free
	129	18.9097	-0.313871	0.324648	free
	130	17.7079	-0.249464	0.256696	free
	131	18.3729	-0.306401	0.316974	free
	132	16.7597	-0.281526	0.291313	free
	133	17.8307	-0.410417	0.430223	free
	134	17.4295	-0.317462	0.329463	free
	135	15.7243	-0.149592	0.152494	free
	136	9.45805	-0.0427939	0.0431847	free
	137	6.05034	-0.0461863	0.0469024	free
	138	4.28486	-0.0135756	0.0136621	free
	139	2.96621	-0.00726112	0.00729685	free
	140	2.77832	-0.00357857	0.00358781	free
	44	4.31723	-0.0889324	0.0927538	bound
	45	3.53095	-0.0710141	0.0739903	bound
	46	5.72475	-0.117726	0.122775	bound
	47	4.99476	-0.126642	0.133408	bound
	48	5.24797	-0.113289	0.118401	bound
	49	4.19076	-0.0784937	0.0815485	bound
	54	4.46209	-0.26931	0.306282	bound
	55	4.67814	-0.144064	0.153519	bound
	57	4.83255	-0.119559	0.125783	bound
	59	7.11389	-0.209552	0.22267	bound
	61	15.3551	-1.06394	1.2351	bound
	62	13.8725	-1.11922	1.33456	bound
	64	16.0223	-1.38412	1.67321	bound
	65	17.1388	-1.2268	1.43178	bound
	66	15.6213	-1.6303	2.06034	bound
	67	15.3782	-1.97588	2.65923	bound
	68	18.3692	-2.47538	3.38868	bound
	69	12.3697	-1.44475	1.88511	bound
	70	11.6949	-1.61125	2.2241	bound
	71	17.4948	-0.953085	1.06963	bound
	72	17.0364	-0.922528	1.03457	bound
	73	16.2662	-0.858424	0.959719	bound
	75	7.80214	-1.79938	3.33992	bound
	76	16.4115	-1.58602	1.96602	bound
	77	17.832	-1.94995	2.49578	bound
	79	18.0737	-0.690079	0.747132	bound
	81	17.7195	-1.59967	1.95214	bound
	82	16.276	-1.20736	1.41769	bound
	83	13.871	-1.14347	1.36921	bound
	84	14.9345	-0.632882	0.691489	bound
	85	17.2718	-0.810659	0.894639	bound
	86	13.7711	-1.05882	1.25123	bound
	87	15.2534	-1.19821	1.42154	bound
	88	15.7322	-1.12617	1.31434	bound
	89	16.1501	-1.34742	1.61729	bound
	91	16.7037	-1.47472	1.79095	bound
	92	15.52	-1.19663	1.4148	bound
	94	13.8355	-1.13746	1.36129	bound
	95	17.3608	-1.22103	1.4209	bound
	96	11.3639	-1.24387	1.59249	bound
	97	14.0388	-0.996669	1.1616	bound
	98	11.8514	-1.49131	1.99285	bound
	99	15.5579	-1.17252	1.38062	bound
	100	14.85	-1.09295	1.28159	bound
	101	14.6953	-0.567168	0.61461	bound
	102	10.2868	-1.1245	1.43915	bound
	103	17.5153	-2.56378	3.62498	bound
	104	19.7309	-2.1868	2.80957	bound
	105	17.2876	-1.71497	2.13944	bound
	106	12.1516	-0.940314	1.11249	bound
	107	15.4419	-1.31033	1.57816	bound
	108	17.507	-2.3162	3.14959	bound
	109	16.0095	-1.29254	1.54143	bound
	111	12.2903	-1.41222	1.8336	bound
	113	17.2524	-1.59916	1.96309	bound
	114	19.8134	-1.22876	1.40275	bound
	116	9.56663	-1.23163	1.65873	bound
	117	14.4511	-1.30748	1.59635	bound
	119	15.4354	-1.44895	1.78386	bound
	120	14.3468	-1.07719	1.26752	bound
	123	17.6575	-1.81511	2.28486	bound
	124	9.03587	-0.870074	1.0776	bound
	125	13.3292	-1.19553	1.45687	bound
	126	14.8894	-1.09703	1.28662	bound
	127	15.7354	-1.54411	1.92116	bound
	128	20.3542	-3.27177	4.82194	bound
	129	18.6881	-1.85353	2.31219	bound
	130	19.6248	-2.0184	2.5411	bound
	131	16.4764	-2.52294	3.63667	bound
	132	16.8799	-2.20772	2.98978	bound
	133	20.2873	-2.372	3.09596	bound
	134	9.47867	-1.1762	1.56446	bound
	135	14.6267	-1.23563	1.48684	bound
	136	9.3188	-0.400091	0.437673	bound
	137	5.74086	-0.217802	0.235686	bound
	138	4.52653	-0.127725	0.135364	bound
	139	3.03979	-0.0598195	0.0622704	bound
	140	2.55323	-0.0247036	0.0251911	bound

## Sheet: Peak_int_with_PG
Figure 4b
	If the peak was vanished a value of -0.2 was given
	Residue	Ratio_Ecoli	rel_error_Ecoli	ratio_error_Ecoli
	44	0.196694446	1.85E-01	3.64E-02
	45	-0.2	6.25E-02	-1.25E-02
	46	-0.2	5.66E-02	-1.13E-02
	47	-0.2	7.08E-02	-1.42E-02
	48	-0.2	6.55E-02	-1.31E-02
	49	-0.2	8.57E-02	-1.71E-02
	51	-0.2	3.00E-02	-6.00E-03
	52	0.242547345	4.14E-01	1.00E-01
	54	0.341648864	1.01E-01	3.45E-02
	55	0.170011023	1.89E-01	3.21E-02
	57	0.233735116	1.23E-01	2.89E-02
	59	0.308100553	1.20E-01	3.69E-02
	61	0.482518974	8.71E-02	4.20E-02
	62	0.332264562	1.84E-01	6.10E-02
	64	0.402590964	1.78E-01	7.16E-02
	65	0.794338758	9.69E-02	7.70E-02
	66	0.33769408	2.93E-01	9.90E-02
	67	0.375842205	1.98E-01	7.45E-02
	68	0.460956927	1.91E-01	8.81E-02
	69	0.451724133	1.95E-01	8.82E-02
	70	0.773932488	1.47E-01	1.14E-01
	71	0.688138649	1.24E-01	8.51E-02
	72	0.814760406	7.37E-02	6.00E-02
	73	0.595787692	1.10E-01	6.54E-02
	74	0.806439072	1.10E-01	8.87E-02
	75	0.601733634	1.57E-01	9.44E-02
	76	0.713508686	9.86E-02	7.04E-02
	77	0.504879099	1.31E-01	6.63E-02
	79	0.769237516	6.26E-02	4.81E-02
	81	0.748532714	1.08E-01	8.10E-02
	82	0.767597959	7.82E-02	6.00E-02
	83	0.626340769	9.81E-02	6.14E-02
	84	0.896167293	4.95E-02	4.44E-02
	85	0.973871732	5.95E-02	5.79E-02
	86	0.89548932	7.94E-02	7.11E-02
	87	0.389692286	1.12E-01	4.35E-02
	88	0.710106809	7.79E-02	5.53E-02
	89	0.798034335	8.10E-02	6.47E-02
	91	0.756336961	9.27E-02	7.01E-02
	92	0.707699303	8.35E-02	5.91E-02
	93	0.62235055	8.97E-02	5.58E-02
	94	0.806613005	8.57E-02	6.91E-02
	95	1.058591249	7.62E-02	8.07E-02
	96	0.808390796	1.10E-01	8.91E-02
	97	0.789677222	8.10E-02	6.40E-02
	98	0.525610025	1.51E-01	7.93E-02
	99	0.805125664	7.58E-02	6.10E-02
	100	0.909928395	6.26E-02	5.70E-02
	101	0.546320442	6.40E-02	3.50E-02
	102	0.733562021	1.33E-01	9.73E-02
	103	0.344533472	2.58E-01	8.89E-02
	104	0.505789732	2.28E-01	1.15E-01
	105	-0.2	7.93E-02	-1.59E-02
	106	0.292224904	1.96E-01	5.72E-02
	107	0.557471885	1.24E-01	6.93E-02
	108	0.330053738	2.03E-01	6.69E-02
	109	0.252634079	2.33E-01	5.89E-02
	111	-0.2	6.00E-02	-1.20E-02
	113	0.594684219	1.22E-01	7.28E-02
	114	0.667603519	6.34E-02	4.23E-02
	115	-0.2	5.62E-02	-1.12E-02
	116	0.193821163	3.94E-01	7.63E-02
	117	-0.2	5.30E-02	-1.06E-02
	118	0.23943799	2.30E-01	5.50E-02
	119	0.226629146	2.60E-01	5.90E-02
	120	0.23119942	2.31E-01	5.33E-02
	121	-0.2	4.70E-02	-9.40E-03
	123	0.264612161	2.22E-01	5.88E-02
	124	-0.2	5.84E-02	-1.17E-02
	125	0.386258641	1.34E-01	5.18E-02
	126	0.860803294	8.73E-02	7.52E-02
	127	0.736029399	1.09E-01	7.99E-02
	128	0.362308974	2.26E-01	8.19E-02
	129	0.119109736	4.68E-01	5.57E-02
	130	0.201454491	3.29E-01	6.62E-02
	131	0.429597925	1.94E-01	8.34E-02
	132	-0.2	7.16E-02	-1.43E-02
	133	-0.2	9.36E-02	-1.87E-02
	134	-0.2	7.15E-02	-1.43E-02
	135	-0.2	5.04E-02	-1.01E-02
	136	0.433540361	6.34E-02	2.75E-02
	137	0.514054756	7.32E-02	3.76E-02
	138	0.553633832	3.86E-02	2.14E-02
	139	0.984414076	1.89E-02	1.86E-02
	140	0.999220071	1.78E-02	1.78E-02

## Sheet: relax.disp._plus_PG_600MHz
Figure 4c	and	Figure S21
						Rex
		Protein	Sample	Field	Spinlock	R46	L66	D48	I102	F103	Q105	F104	L49	K140	L132	D111	F65	V133	K69	V47	A54	D44	A51	V64	K98	A83	A138	Q57	V130	L115	R59	A106	V89	Y127	K55	Q79	I45	E136	A70	K129	K124	V68	N82	V76	A125	L86	Y75	M135	E61
		ExbD_Sm	01 control	600 MHz	1066.67	14.211	23.3189	14.9231	25.8988	18.9132	17.8373	21.804	28.0549	1.3781	22.793	16.9665	17.1221	28.9643	22.7205	26.2193	20.6508	14.7878	16.0153	21.15	25.1887	28.7899	15.6775	15.2218	21.0998	26.2413	15.9883	17.3177	19.8855	19.3273	18.3709	17.4243	22.8393	19.6683	25.0259	20.9682	22.7271	23.3659	18.3189	20.4225	15.7255	19.3094	26.9519	24.4587	21.8489
		ExbD_Sm	01 control	600 MHz	333.33	15.6082	20.7625	19.2797	24.5839	22.7666	19.6443	23.1249	23.8942	0.534259	21.1437	17.8145	18.4984	31.5669	22.4448	24.899	19.2975	15.0486	16.9609	22.9519	25.6892	29.5658	16.4329	16.0261	20.2568	26.8324	16.9498	15.7469	18.7081	16.8723	18.0715	17.1667	23.0383	19.1314	23.69	21.9711	22.8261	21.5167	20.2752	21.1815	19.7466	19.1196	26.4617	23.3323	21.5676
		ExbD_Sm	01 control	600 MHz	200	15.9453	18.8134	16.5696	22.0162	22.2883	18.9603	25.5096	25.3381	0.578321	23.9215	18.6089	19.3273	30.0796	23.5006	27.6322	19.5542	16.4711	16.6958	20.0554	29.0758	26.5134	17.0053	17.6217	22.5496	24.7166	17.385	15.285	19.6623	15.5656	19.6082	17.4862	22.8724	18.394	26.0514	18.749	22.5824	20.987	18.1059	22.1909	18.6555	20.8496	26.4691	20.7687	20.6756
		ExbD_Sm	01 control	600 MHz	400	13.5939	24.3755	16.2153	22.4122	22.8261	18.3998	22.6744	26.2706	0.857605	22.5955	16.8668	20.7687	33.232	22.2104	26.8548	21.0245	15.4806	16.2207	20.806	25.4452	29.7118	17.1834	17.6047	20.9495	26.0951	17.0331	14.2315	16.1611	14.2928	18.1403	15.8325	20.1956	17.5426	25.0824	22.3209	21.926	19.1373	18.7139	23.3458	18.4404	23.9694	26.3734	22.7205	18.29
		ExbD_Sm	01 control	600 MHz	800	13.3144	20.8434	18.8369	21.8553	20.3181	21.5676	21.0183	23.3659	1.68172	20.1468	18.2036	18.8956	30.2361	20.2323	22.3078	19.8009	15.9399	16.1232	21.4595	24.4934	31.387	15.3853	14.0786	21.4468	24.3616	17.5482	15.5125	18.2266	17.7293	18.9426	16.586	20.0189	18.2612	23.3256	22.4122	22.7666	20.0798	18.9132	22.7534	19.9704	19.7345	24.7796	22.2688	18.79
		ExbD_Sm	01 control	600 MHz	1466.67	14.0481	18.7081	14.2161	21.1752	24.4379	20.0858	22.6809	24.7796	1.11511	22.8856	17.1165	18.6614	29.1077	20.269	22.0679	20.5025	16.3457	14.9649	20.7563	31.6099	28.6637	15.3325	16.3838	18.4636	25.2029	16.9277	14.9284	18.7081	17.8601	18.0428	15.4806	19.94	18.5449	25.1037	22.373	25.1603	18.7607	19.4465	22.9785	19.9158	21.3392	24.7726	22.1714	19.1551
		ExbD_Sm	01 control	600 MHz	66.67	13.2201	16.8668	18.5972	24.899	23.1182	19.5423	20.6942	25.0188	0.813172	23.185	16.4165	19.3869	31.8344	23.185	22.2428	19.1137	15.3959	18.4288	20.7998	29.1956	30.2113	15.1429	17.1555	19.8069	26.4396	17.3794	15.5337	17.5088	18.2209	21.2319	17.2729	23.4938	18.5914	24.2442	21.5548	20.8745	20.5828	18.2497	22.9121	16.5312	19.9522	21.926	21.6568	19.6322
		ExbD_Sm	01 control	600 MHz	1333.33	12.3157	15.8379	13.9973	22.0356	22.0873	16.4765	26.3293	19.4465	1.29829	22.6218	16.7013	19.5962	28.7268	21.9003	20.2874	19.7345	15.4488	17.3569	16.7068	25.8047	27.9083	16.2315	15.5178	20.4286	26.1462	16.0261	16.8945	18.6847	18.9662	18.7198	15.3378	17.769	18.972	23.045	22.4056	23.3592	19.4585	17.5708	20.2874	19.1729	22.8525	26.7803	22.9387	19.2678
		ExbD_Sm	01 control	600 MHz	466.67	12.6063	18.8017	16.4165	21.9711	22.3013	19.8009	22.152	23.5884	1.97398	20.688	17.3177	20.4409	31.242	25.9496	26.4544	21.1878	15.8754	16.199	21.2508	29.9484	30.1289	16.1773	15.9292	21.2697	26.2339	17.1555	13.5639	19.7888	18.5042	17.3065	17.2393	22.7007	17.2785	20.9995	22.0162	23.0184	22.0743	19.7285	24.7236	19.9279	21.1375	25.2171	22.3795	18.3478
		ExbD_Sm	01 control	600 MHz	533.33	15.5922	20.7252	16.0207	23.5208	23.0716	18.6439	27.8852	23.4938	2.05542	21.5867	19.3928	19.4944	25.906	23.826	23.5141	19.4884	14.0481	14.1753	18.4172	23.5006	29.0439	15.7095	16.7564	19.2856	23.4063	16.3565	15.5709	18.831	16.8502	19.0074	17.2505	22.0873	18.4172	22.2298	22.5758	24.258	21.8938	18.5274	20.0129	17.8316	22.7864	25.7469	21.6888	20.7998
		ExbD_Sm	01 control	600 MHz	266.67	13.0176	19.3273	16.6848	25.9496	23.724	17.1723	23.4669	21.8489	1.56273	25.2171	19.4824	18.29	29.8993	22.7073	25.21	19.3451	14.5497	15.4276	18.2612	25.5526	28.8058	15.7469	16.7123	20.7066	25.1107	16.9055	14.2315	18.8075	16.0045	18.452	16.313	20.4717	18.2554	23.1783	21.0559	23.6764	23.2452	20.2752	22.0098	18.0085	19.7526	26.212	22.3274	19.3332
		ExbD_Sm	01 control	600 MHz	133.33	17.3177	20.521	18.3883	25.1745	21.4532	18.638	23.4063	22.2039	1.35379	22.8724	18.2842	18.423	34.842	24.2373	24.7656	20.0007	15.9023	16.5696	20.937	30.7101	29.2918	16.4602	17.5088	23.1449	25.3595	16.4219	14.1753	18.9897	17.6273	20.1529	16.972	19.8855	17.2058	26.3219	20.0737	23.7172	21.0998	18.5681	24.6886	19.5423	20.962	27.2979	21.6632	20.8496
						Rex_error
		Protein	Sample	Field	Spinlock	R46	L66	D48	I102	F103	Q105	F104	L49	K140	L132	D111	F65	V133	K69	V47	A54	D44	A51	V64	K98	A83	A138	Q57	V130	L115	R59	A106	V89	Y127	K55	Q79	I45	E136	A70	K129	K124	V68	N82	V76	A125	L86	Y75	M135	E61
		ExbD_Sm	01 control	600 MHz	1066.67	0.16252	0.45867	0.159518	0.502824	0.335256	0.257173	0.409688	0.64376	0.00154769	0.388875	0.216023	0.207186	0.595182	0.351035	0.416441	0.146498	0.0883629	0.116375	0.28491	0.43756	0.416375	0.0585276	0.0839063	0.285524	0.410882	0.111605	0.172514	0.209733	0.24166	0.130351	0.101411	0.368712	0.118772	0.459933	0.247605	0.30947	0.381091	0.147472	0.213462	0.139394	0.199168	0.484324	0.260849	0.163974
		ExbD_Sm	01 control	600 MHz	333.33	0.186139	0.378237	0.23486	0.458834	0.453019	0.299003	0.452073	0.483947	0.000585006	0.343322	0.232665	0.233276	0.701338	0.34392	0.380112	0.131451	0.090627	0.126793	0.326357	0.453006	0.437666	0.0627538	0.0904971	0.267272	0.427656	0.121779	0.149646	0.190467	0.195986	0.12708	0.0991423	0.374151	0.113684	0.418278	0.267372	0.311743	0.331992	0.173086	0.226494	0.197478	0.19609	0.468573	0.240569	0.160503
		ExbD_Sm	01 control	600 MHz	200	0.192092	0.323264	0.186085	0.380447	0.437183	0.282731	0.535675	0.535909	0.000634091	0.422181	0.248901	0.249865	0.639129	0.371685	0.457885	0.134229	0.103519	0.123822	0.261437	0.567554	0.358136	0.0660648	0.104387	0.318707	0.369705	0.126547	0.143258	0.205995	0.173856	0.144392	0.10196	0.369612	0.106911	0.493738	0.207139	0.306168	0.318714	0.144829	0.244583	0.180559	0.225225	0.468807	0.198285	0.149802
		ExbD_Sm	01 control	600 MHz	400	0.152611	0.494893	0.18018	0.391916	0.455012	0.269799	0.437314	0.571396	0.000948219	0.383227	0.214113	0.280366	0.776147	0.337942	0.434744	0.15083	0.0944456	0.118596	0.277399	0.445429	0.441757	0.0671145	0.104233	0.282215	0.406806	0.122683	0.129234	0.152432	0.15366	0.127828	0.0878496	0.301174	0.0993908	0.461755	0.274494	0.291473	0.274938	0.152448	0.266384	0.177329	0.284329	0.465772	0.229999	0.123365
		ExbD_Sm	01 control	600 MHz	800	0.148225	0.380633	0.226437	0.375847	0.375662	0.347776	0.385725	0.465807	0.00190595	0.317495	0.240538	0.241141	0.645479	0.290109	0.315085	0.136932	0.0985966	0.117539	0.291776	0.416699	0.490715	0.0569358	0.0749883	0.293258	0.360537	0.128362	0.146385	0.182904	0.211303	0.136733	0.0941344	0.296961	0.105717	0.407367	0.276372	0.310377	0.296749	0.154995	0.255052	0.201062	0.206166	0.417193	0.222393	0.128653
		ExbD_Sm	01 control	600 MHz	1466.67	0.159873	0.32044	0.148771	0.356797	0.511276	0.309802	0.437528	0.51539	0.0012425	0.391541	0.218917	0.236484	0.600706	0.290956	0.30946	0.1448	0.102345	0.105369	0.276323	0.665757	0.412982	0.0566503	0.0935154	0.230852	0.38252	0.121539	0.138426	0.190467	0.213698	0.126769	0.084995	0.295091	0.108277	0.46244	0.275565	0.368548	0.266498	0.161936	0.259319	0.200184	0.233924	0.416988	0.220775	0.132597
		ExbD_Sm	01 control	600 MHz	66.67	0.14676	0.273376	0.221955	0.469129	0.464893	0.296542	0.376104	0.524113	0.000897893	0.400242	0.2056	0.251084	0.712978	0.363239	0.313554	0.129482	0.09369	0.143968	0.277264	0.571946	0.455967	0.0556327	0.100214	0.257832	0.416459	0.126485	0.146679	0.171957	0.220388	0.164152	0.100074	0.386799	0.1087	0.435238	0.259051	0.268879	0.308808	0.14661	0.258056	0.150121	0.209804	0.338862	0.212347	0.137859
		ExbD_Sm	01 control	600 MHz	1333.33	0.133059	0.248897	0.145522	0.381002	0.430634	0.228052	0.566652	0.344668	0.00145457	0.383975	0.210963	0.255395	0.586108	0.330139	0.269695	0.136201	0.0941616	0.131304	0.196971	0.456621	0.393088	0.0616118	0.0863011	0.270932	0.408227	0.111995	0.166175	0.190096	0.234589	0.134224	0.0838503	0.246382	0.112199	0.399091	0.276237	0.324168	0.282258	0.138311	0.211193	0.188469	0.262149	0.478767	0.233733	0.133829
		ExbD_Sm	01 control	600 MHz	466.67	0.137393	0.322949	0.183521	0.379153	0.437609	0.302806	0.420596	0.473391	0.00225688	0.331361	0.22283	0.273241	0.687384	0.441707	0.423147	0.152748	0.0980081	0.11836	0.287134	0.600092	0.4536	0.0613063	0.0896889	0.289295	0.410677	0.12402	0.120729	0.208109	0.225726	0.118939	0.0997786	0.364953	0.0971217	0.342022	0.268284	0.316188	0.346342	0.16568	0.29401	0.200379	0.230314	0.430168	0.224243	0.123969
		ExbD_Sm	01 control	600 MHz	533.33	0.185859	0.377137	0.176981	0.425213	0.463306	0.275386	0.628815	0.470158	0.00235575	0.355203	0.265559	0.253292	0.48567	0.380529	0.344361	0.133513	0.0821002	0.097473	0.228568	0.388075	0.423261	0.0587035	0.0967174	0.247152	0.336611	0.115443	0.147195	0.192426	0.195599	0.137467	0.0998769	0.348616	0.10712	0.375675	0.27976	0.34584	0.341655	0.150087	0.206626	0.168371	0.260873	0.446242	0.212864	0.151265
		ExbD_Sm	01 control	600 MHz	266.67	0.143636	0.337253	0.188028	0.504578	0.485822	0.242695	0.463488	0.416185	0.00176479	0.462686	0.267504	0.229211	0.631871	0.350692	0.388467	0.131963	0.0863213	0.110146	0.225573	0.448754	0.416801	0.0589093	0.0963358	0.276919	0.380069	0.121299	0.129234	0.192052	0.181127	0.131245	0.0918298	0.30783	0.105665	0.40301	0.249294	0.331712	0.377751	0.173086	0.241272	0.170946	0.206466	0.460686	0.22337	0.134547
		ExbD_Sm	01 control	600 MHz	133.33	0.217393	0.37114	0.21809	0.478257	0.41039	0.275252	0.461452	0.427476	0.00151928	0.391159	0.242189	0.2318	0.854023	0.391903	0.376565	0.139145	0.0982529	0.122421	0.280243	0.629579	0.43006	0.0629096	0.103367	0.333017	0.386708	0.116133	0.128507	0.194974	0.209446	0.150848	0.0974471	0.293803	0.0965025	0.502932	0.230765	0.332689	0.321513	0.1506	0.293286	0.194241	0.227203	0.495659	0.21245	0.151854
						Rex
		Protein	Sample	Field	Spinlock	L66	I102	F103	F104	K140	F65	K69	A54	D44	V64	A51	K98	A83	A138	Q57	V130	A106	R59	V89	Y127	K55	Q79	E136	A70	N82	V68	V76	A125	L86	M135	Y75	T114	E61	Q92	A96	K108	D107	Q73	D120	R123	G77	S67	Q95	V81
		ExbD_Sm	02 E.coli	600 MHz	1066.67	24.0241	21.5803	11.5433	24.8849	1.08755	14.7774	24.906	20.2813	12.0562	25.5024	19.3869	29.02	33.2952	15.6561	16.3511	17.2953	12.9684	19.6022	20.2017	21.7975	23.185	17.7804	18.4636	28.2022	20.0372	24.0104	23.1917	22.2233	20.5395	29.348	20.688	23.1716	19.2084	21.6122	24.6746	28.877	24.4032	16.806	19.4585	28.6243	27.701	26.2779	20.7252	19.5782
		ExbD_Sm	02 E.coli	600 MHz	333.33	31.0214	22.1909	30.3353	27.5636	0.520713	17.4581	19.0841	27.724	24.1615	27.7776	20.521	27.4115	29.1157	15.3378	25.3951	25.1037	17.7804	20.5581	19.3928	19.9279	31.7565	16.9942	19.4884	25.7397	17.9456	13.8101	22.8923	24.4934	22.2298	30.5764	23.5546	26.4986	22.139	21.1941	20.4964	31.7652	25.1249	17.0275	21.3329	34.587	27.7853	22.6546	17.9342	19.4286
		ExbD_Sm	02 E.coli	600 MHz	200	23.6832	23.3592	32.0691	25.4023	0.409168	17.1946	23.9967	26.1754	24.3893	21.7143	21.6951	34.2501	31.7565	14.421	36.088	23.8874	20.7812	24.4171	15.5125	21.6122	35.3098	17.6613	21.4976	28.1711	19.1907	21.6441	22.9785	21.7399	20.4348	48.0461	28.1246	26.8548	20.5457	18.574	24.3478	36.7641	26.6169	15.8325	29.8258	42.2659	24.2787	28.6558	17.8259	22.5692
		ExbD_Sm	02 E.coli	600 MHz	400	27.6934	24.0447	25.1674	27.1621	0.857605	17.1946	21.8746	27.1696	18.2727	22.5037	20.4902	26.654	30.2196	15.5869	24.0378	23.5952	20.2384	20.7874	20.1712	20.6508	30.9708	16.7619	18.1748	26.3954	19.161	21.7591	27.3509	21.6632	22.0291	22.9453	28.6243	24.4518	18.5914	19.3392	23.5478	28.6479	24.5212	16.482	19.0192	34.54	24.2787	28.1478	15.9829	22.3078
		ExbD_Sm	02 E.coli	600 MHz	800	15.0747	23.3189	17.2281	27.4115	1.70276	17.9856	16.4711	23.2318	16.9388	30.9961	20.7812	24.6537	27.816	15.2165	20.0493	16.6354	25.4953	21.2571	22.0614	20.8621	28.5693	17.5595	18.4056	24.8638	17.3738	17.2449	23.2586	20.1102	21.0057	19.6503	29.8421	24.3893	17.5144	21.1437	26.3954	24.6048	22.3339	15.4806	14.6013	25.0683	26.5355	19.5842	17.8885	16.5203
		ExbD_Sm	02 E.coli	600 MHz	1466.67	17.4693	23.9215	23.0051	21.5421	1.46855	17.7577	24.189	24.8357	15.2376	28.782	17.8942	32.0953	34.5212	16.1016	20.1285	20.7874	15.3589	16.5751	18.6205	22.4383	23.4534	17.3401	16.9776	22.5102	18.2669	16.7068	23.2921	22.2623	20.6385	35.2618	27.7087	24.0996	18.06	18.4404	23.0383	23.3458	26.3881	16.5641	18.7607	22.8459	23.2519	22.5955	15.913	19.5123
		ExbD_Sm	02 E.coli	600 MHz	66.67	52.3566	27.0044	51.2527	32.4993	1.46855	21.2256	31.4897	45.0438	35.3483	26.3219	28.53	29.1476	33.6318	16.9055	157.018	47.6818	22.5364	25.1816	17.0998	18.1002	67.6503	17.5539	25.0471	25.718	19.5722	47.1427	27.7776	20.912	19.6383	38.2111	35.4447	30.0139	29.2357	20.9057	24.9272	58.6947	31.9994	18.2785	42.0769	67.2218	25.877	37.0769	16.7289	26.0805
		ExbD_Sm	02 E.coli	600 MHz	1333.33	18.481	20.1895	19.2916	21.4151	1.11856	16.275	25.8915	22.5561	13.1904	27.1696	16.0746	28.8216	28.241	14.944	16.2587	20.4532	15.555	17.8031	19.6443	21.7783	28.4595	18.1978	16.9665	26.1097	16.0099	17.4975	26.6392	20.3365	21.523	24.0036	24.6676	23.9215	19.7285	18.0887	24.6607	28.3657	26.6021	16.6574	25.0118	34.4181	24.7026	19.3571	17.7009	21.3392
		ExbD_Sm	02 E.coli	600 MHz	466.67	30.7856	24.4726	31.9124	24.031	1.46855	16.3838	24.079	24.0104	16.5312	26.9669	18.5972	23.7783	30.2444	15.3114	19.1078	22.0743	17.1723	18.8134	18.9485	22.0033	27.617	18.3016	16.8005	23.165	19.4884	20.4286	24.8498	23.0783	22.0162	21.7335	27.2601	22.0679	19.2084	20.2201	22.165	29.5901	24.3616	17.6839	19.25	35.6481	22.2298	25.783	16.8226	20.7439
		ExbD_Sm	02 E.coli	600 MHz	533.33	25.2029	20.3426	19.1433	21.9003	2.0838	19.4107	27.8467	30.5514	16.597	21.9646	22.5889	28.8374	31.7998	15.0224	18.342	21.3645	18.2958	15.38	18.3247	21.1563	25.5024	16.3293	17.2169	25.04	17.2002	24.7026	23.3055	19.8371	21.5167	15.185	28.6637	25.0329	16.4875	18.0257	21.676	24.4171	24.9694	15.779	19.5962	32.4728	22.5758	23.8124	19.1196	23.8669
		ExbD_Sm	02 E.coli	600 MHz	266.67	21.2823	23.1316	30.4598	22.8129	2.06606	22.1002	29.1317	27.7087	20.8309	27.1847	21.3645	27.8929	29.4124	15.7469	28.7425	27.2224	17.5991	16.9166	17.0331	21.7271	35.9309	18.574	18.1921	26.1974	19.4048	34.055	22.7732	19.8855	21.7719	18.9014	25.9932	25.3951	20.8496	17.9513	21.2508	37.6804	25.4523	16.6903	26.9445	32.5878	20.8309	25.388	16.9554	19.2084
		ExbD_Sm	02 E.coli	600 MHz	133.33	28.3345	22.2883	35.1468	32.971	1.77299	23.165	22.1779	38.1064	33.0697	27.1847	26.0805	33.577	28.4204	16.2044	55.4104	28.4282	17.385	22.4775	18.3016	21.0559	47.4735	19.6383	20.3058	24.6118	19.8553	22.8923	27.4951	21.0433	22.7666	30.7185	31.4297	25.9859	20.5025	20.2997	24.8217	42.6112	31.0299	19.5662	34.6435	57.5511	24.424	33.5314	17.5652	24.1821
						Rex_error
		Protein	Sample	Field	Spinlock	L66	I102	F103	F104	K140	F65	K69	A54	D44	V64	A51	K98	A83	A138	Q57	V130	A106	R59	V89	Y127	K55	Q79	E136	A70	N82	V68	V76	A125	L86	M135	Y75	T114	E61	Q92	A96	K108	D107	Q73	D120	R123	G77	S67	Q95	V81
		ExbD_Sm	02 E.coli	600 MHz	1066.67	1.40603	0.471172	0.455936	0.972035	0.00121852	0.195252	0.902944	0.393877	0.242978	0.803297	0.246212	1.07987	0.762213	0.113177	0.397104	0.496461	0.421298	0.469175	0.247203	0.360264	0.641588	0.131736	0.227667	0.665137	0.21196	0.956422	0.365609	0.58439	0.23974	2.37218	0.518577	0.280851	0.316015	0.296916	0.420586	1.05794	0.640013	0.248653	0.77967	1.23006	0.608719	0.829979	0.20464	0.301681
		ExbD_Sm	02 E.coli	600 MHz	333.33	2.23963	0.493459	2.10552	1.16676	0.000573585	0.249987	0.581	0.673118	0.700158	0.936771	0.269636	0.971961	0.587985	0.109822	0.808986	0.910812	0.667331	0.506366	0.231615	0.311398	1.13647	0.122976	0.247806	0.56383	0.178289	0.405088	0.357661	0.689477	0.272966	2.56424	0.643455	0.354886	0.397701	0.287543	0.308207	1.26908	0.673363	0.253609	0.904214	1.77743	0.612117	0.641839	0.162858	0.298035
		ExbD_Sm	02 E.coli	600 MHz	200	1.37198	0.537968	2.34469	1.00776	0.000449209	0.244276	0.846567	0.606671	0.711609	0.610501	0.295283	1.49099	0.694191	0.100457	1.58442	0.835628	0.853425	0.675234	0.164911	0.355219	1.40578	0.130386	0.290338	0.663786	0.197915	0.803077	0.359939	0.563447	0.237769	6.80522	0.881191	0.363521	0.351852	0.232946	0.410966	1.70644	0.746006	0.227507	1.63105	2.73474	0.481456	0.972008	0.161349	0.380418
		ExbD_Sm	02 E.coli	600 MHz	400	1.80938	0.565261	1.49595	1.136	0.000954282	0.244276	0.724101	0.648778	0.443764	0.647856	0.268982	0.923865	0.630828	0.112443	0.735194	0.818203	0.817715	0.515549	0.246603	0.32977	1.08253	0.120452	0.222173	0.589682	0.197433	0.810137	0.488478	0.560168	0.268878	1.53053	0.910396	0.30797	0.300254	0.248176	0.388038	1.04236	0.64539	0.241499	0.75209	1.77251	0.481456	0.940339	0.136887	0.373075
		ExbD_Sm	02 E.coli	600 MHz	800	0.674525	0.536392	0.807005	1.15504	0.00194336	0.26165	0.46364	0.492936	0.39523	1.15127	0.275193	0.80476	0.540258	0.108558	0.544052	0.468159	1.20608	0.53468	0.285448	0.335261	0.92918	0.12924	0.226558	0.53052	0.169672	0.560742	0.367401	0.49634	0.248635	1.18737	0.984444	0.306609	0.273867	0.286427	0.473754	0.792988	0.550485	0.220114	0.505721	0.968243	0.563072	0.506025	0.162221	0.232247
		ExbD_Sm	02 E.coli	600 MHz	1466.67	0.83989	0.56029	1.28153	0.761168	0.00166432	0.256573	0.858287	0.552945	0.337847	1.00034	0.217304	1.30973	0.819887	0.117964	0.547499	0.662606	0.536055	0.362279	0.217298	0.378052	0.654262	0.126787	0.200216	0.447558	0.183239	0.534548	0.3683	0.5861	0.241611	3.40348	0.857396	0.300344	0.287059	0.230346	0.373883	0.72452	0.734532	0.2433	0.736137	0.825494	0.447108	0.639028	0.136002	0.300072
		ExbD_Sm	02 E.coli	600 MHz	66.67	7.169	0.693784	6.6628	1.59524	0.00166432	0.340304	1.39092	1.83877	1.43282	0.849747	0.476683	1.08878	0.777731	0.126876	259.434	3.40575	0.975553	0.712534	0.190652	0.267746	7.1064	0.129176	0.376284	0.56299	0.204174	3.75882	0.502493	0.528693	0.223106	4.02934	1.38328	0.446672	0.649788	0.281188	0.428121	5.26014	1.05403	0.282652	3.32306	9.19564	0.538358	1.61911	0.146517	0.488437
		ExbD_Sm	02 E.coli	600 MHz	1333.33	0.915908	0.422793	0.96137	0.753804	0.00125444	0.22492	0.966839	0.468995	0.275037	0.899705	0.184836	1.06612	0.555552	0.105746	0.393766	0.645452	0.546103	0.403725	0.236395	0.359739	0.922566	0.136527	0.200018	0.578319	0.150084	0.573283	0.465717	0.505342	0.258742	1.65277	0.696742	0.296536	0.329674	0.223581	0.420172	1.02339	0.745259	0.245356	1.18385	1.75981	0.496132	0.496758	0.159619	0.346653
		ExbD_Sm	02 E.coli	600 MHz	466.67	2.20693	0.582753	2.3223	0.914936	0.00166432	0.227164	0.851568	0.521497	0.381035	0.887577	0.230655	0.756069	0.631814	0.109546	0.504061	0.731326	0.632855	0.439764	0.223312	0.365917	0.872907	0.137734	0.197078	0.469711	0.202788	0.730838	0.411728	0.622637	0.268616	1.39795	0.832241	0.258761	0.316015	0.266429	0.350407	1.1075	0.638127	0.268624	0.766506	1.8912	0.414547	0.802346	0.147753	0.331018
		ExbD_Sm	02 E.coli	600 MHz	533.33	1.52812	0.427959	0.949744	0.782183	0.00240558	0.294716	1.10267	0.807427	0.383305	0.622193	0.315803	1.06721	0.696039	0.106551	0.472871	0.692894	0.697374	0.324322	0.211955	0.343004	0.756526	0.115831	0.204502	0.53711	0.167104	1.00464	0.36866	0.485604	0.258617	0.802517	0.912725	0.320835	0.249988	0.222381	0.337687	0.782516	0.666082	0.226373	0.788439	1.56622	0.425391	0.698482	0.179908	0.41826
		ExbD_Sm	02 E.coli	600 MHz	266.67	1.14721	0.529101	2.12206	0.837391	0.00238384	0.363747	1.19888	0.672437	0.546246	0.900611	0.287912	1.00342	0.599289	0.114144	1.01234	1.0525	0.656941	0.373552	0.189528	0.358342	1.45741	0.140931	0.222499	0.581789	0.201412	1.83358	0.354534	0.487496	0.263696	1.11675	0.763965	0.329033	0.360327	0.220971	0.326866	1.79772	0.688872	0.246085	1.35146	1.5772	0.372495	0.780747	0.149514	0.292718
		ExbD_Sm	02 E.coli	600 MHz	133.33	1.88722	0.497077	2.81828	1.64146	0.00202779	0.393648	0.740854	1.26329	1.25189	0.900611	0.404882	1.43248	0.562096	0.119084	4.34355	1.13961	0.644796	0.586461	0.211542	0.340348	2.72239	0.15384	0.26461	0.521186	0.208892	0.881799	0.493182	0.534114	0.284096	2.58717	1.08739	0.342708	0.350658	0.268117	0.424964	2.35707	0.992797	0.314483	2.18911	5.89017	0.486454	1.31653	0.157751	0.427812
						Rex
		Protein	Sample	Field	Spinlock	R46	L66	D48	I102	F103	Q105	F104	L49	D111	K140	L132	F65	V133	K69	V47	A54	D44	A51	V64	K98	A83	A138	Q57	V130	L115	R59	A106	V89	Y127	K55	Q79	I45	E136	A70	K129	K124	V68	N82	V76	A125	L86	M135	Y75	E61
		ExbD_Sm	03 B.subtilis	600 MHz	1066.67	16.5093	16.0207	20.361	24.1133	21.7527	19.9218	24.5491	30.2196	22.7798	1.05313	21.5739	17.7975	25.2669	23.629	23.0051	21.2004	13.5939	15.6615	23.2653	24.1546	28.1323	17.1332	16.6409	22.8591	26.6317	18.3651	16.3457	16.5422	16.5312	17.2673	15.8165	21.2634	18.3016	25.1816	22.9121	23.9557	23.8192	19.3749	22.0808	20.1346	20.0858	20.8621	22.8724	19.4406
		ExbD_Sm	03 B.subtilis	600 MHz	333.33	18.3825	20.1956	25.21	23.7783	26.6095	20.8309	22.1909	32.0604	23.1249	0.755156	25.8843	20.9182	32.2616	21.0621	34.918	21.0998	17.3681	16.1719	20.7252	24.1752	28.0008	15.8004	19.6202	26.9744	30.7856	17.8771	14.1855	19.0605	17.0442	22.1067	17.2953	24.1477	17.9114	21.9775	20.2446	21.7335	24.9412	19.3571	22.0162	17.9513	19.9279	20.9307	23.9283	22.0679
		ExbD_Sm	03 B.subtilis	600 MHz	200	15.7522	16.7564	26.6911	23.3323	19.7225	23.4669	26.4544	24.5978	28.6952	0.355219	26.7654	20.7874	27.6857	21.6504	35.493	20.9557	16.9332	17.2785	19.8673	32.209	33.9626	16.1557	18.7783	28.2955	26.4986	20.4225	15.4065	18.2669	17.5934	23.1783	17.6104	23.3928	17.6783	24.7796	28.3813	26.6317	21.4595	21.7271	23.8805	20.1163	20.887	21.6824	23.4938	20.5951
		ExbD_Sm	03 B.subtilis	600 MHz	400	12.6648	18.6555	19.5004	28.8216	21.9389	18.9544	27.2073	28.885	20.4594	1.10133	24.5143	18.6905	32.3318	22.4383	26.447	19.5842	19.1729	18.673	18.4984	26.6466	27.5712	16.1557	18.6264	22.2753	26.6911	20.1651	14.9231	18.6089	19.6743	21.836	17.4468	20.9432	17.9513	29.7118	24.7866	22.9718	24.8709	20.1651	21.6441	19.4048	20.5642	23.3122	26.8101	18.2381
		ExbD_Sm	03 B.subtilis	600 MHz	800	12.0419	17.4075	17.15	20.937	23.9967	24.3616	25.5454	30.9623	21.4151	1.79409	25.8047	21.6696	24.1477	19.3988	26.0368	20.5828	15.4913	16.4547	23.8942	22.9188	29.4769	15.9937	15.6988	24.5839	24.5352	20.7563	14.0531	18.8603	19.7586	20.8496	17.2785	21.6313	16.8336	22.2168	20.4594	24.7376	24.1615	19.4525	24.7936	16.3674	17.6669	23.165	22.6349	20.1956
		ExbD_Sm	03 B.subtilis	600 MHz	1466.67	15.8969	17.4356	13.6692	22.4971	25.2455	20.9932	28.1634	26.2559	22.2233	1.4581	26.4912	15.185	26.3807	21.1815	19.9764	19.0369	13.6742	16.0908	21.6185	25.4094	30.294	17.2897	16.4875	19.4286	24.8217	17.3233	10.3809	21.8168	19.031	18.8721	16.7013	20.9182	18.0772	22.543	22.3926	32.0168	22.2623	19.5602	22.2818	20.3426	20.1285	16.3729	24.6607	17.8145
[truncated: 48 more rows]
[truncated: 34 more columns]

## Sheet: relax.disp._plus_PG_800MHz
Figure 4c	and	Figure S22
					Rex
[truncated: 111 more rows]
[truncated: 37 more columns]

[truncated: 3 more sheets: het.nOe, CEST_20Hz_V47C, AUC_ExbD-TonBpeptide]
